# Supplementary material for: Validation of the rabbit pain behaviour scale (RPBS) to assess acute postoperative pain in rabbits (Oryctolagus cuniculus)
Source: PLoS One. 2022 May 26;17(5):e0268973. doi: 10.1371/journal.pone.0268973 (PMC9135295; doi:10.1371/journal.pone.0268973)
Supplement: S1 Data — (XLSX) [file pone.0268973.s034.xlsx]

## Sheet: Rabbit data
Evaluator	Phase	Surgery	Rabbit	Moment	Group	Rescue.Analgesia	NRS	SDS	VAS	Posture (item 1)	Posture letter	Posture A	Posture B	Posture C	Posture D	Posture E	Activity (item 2)	Interaction.Appetite (item 3)	Interaction letter	Interaction A	Interaction B	Interaction C	Interaction D	Facial.Expression (item 4)	Facial letter	Facial A	Facial B	Facial C	Attention.Affected.Area (item 5)	Attention Letter	Attention A	Attention B	Attention C	Miscellaneous.Behaviours (refined) (item 6)	Miscellaneous letter (refined)	Miscellaneous A	Miscellaneous B (excluded after refinement)	Miscellaneous C	Miscellaneous D	Miscellaneous E	RPBS	RbtGS-orbital	RbtGS-Cheek	RbtGS-Nose	RbtGS-Whisker	RbtGS-Ear	RbtGS
1	1	Orthopaedics	1	Baseline	Ortho	1	4	2	3.5	1	e	0	0	0	0	1	0	1	d	0	0	0	1	1	c	0	0	1	2	ac	1	0	1	0	X	0	0	0	0	0	5	0	0	1	0	1	0.4
1	1	Orthopaedics	2	Baseline	Ortho	0	2	2	0.9	1	e	0	0	0	0	1	0	1	b	0	1	0	0	0	a	1	0	0	0	X	0	0	0	0	X	0	0	0	0	0	2	X	X	X	X	X	0
1	1	Orthopaedics	3	Baseline	Ortho	0	2	2	1.1	2	de	0	0	0	1	1	0	0	bc	0	1	1	0	0	a	1	0	0	0	X	0	0	0	0	X	0	0	0	0	0	2	0	0	0	1	1	0.4
1	1	Orthopaedics	4	Baseline	Ortho	0	1	1	0	0	ab	1	1	0	0	0	0	0	abc	1	1	1	0	0	a	1	0	0	0	X	0	0	0	0	X	0	0	0	0	0	0	0	0	0	0	1	0.2
1	1	Orthopaedics	5	Baseline	Ortho	0	3	2	2.2	0	ab	1	1	0	0	0	0	0	ac	1	0	1	0	0	a	1	0	0	1	a	1	0	0	1	d	0	0	0	1	0	2	0	0	0	0	0	0
1	1	Orthopaedics	6	Baseline	Ortho	0	1	1	0	0	ab	1	1	0	0	0	0	0	abcd	1	1	1	1	0	a	1	0	0	0	X	0	0	0	1	d	0	0	0	1	0	1	0	0	0	0	0	0
1	1	Orthopaedics	7	Baseline	Ortho	0	3	2	2.1	0	ab	1	1	0	0	0	0	0	abcd	1	1	1	1	1	c	0	0	1	2	ac	1	0	1	0	X	0	0	0	0	0	3	0	0	0	1	1	0.4
1	1	Orthopaedics	8	Baseline	Ortho	0	1	1	0	0	ab	1	1	0	0	0	0	0	abc	1	1	1	0	0	a	1	0	0	0	X	0	0	0	0	X	0	0	0	0	0	0	0	0	0	0	0	0
1	1	Orthopaedics	9	Baseline	Ortho	0	1	1	0	2	de	0	0	0	1	1	0	0	abc	1	1	1	0	0	a	1	0	0	0	X	0	0	0	0	X	0	0	0	0	0	2	0	0	0	0	0	0
1	1	Orthopaedics	10	Baseline	Ortho	0	2	2	0.9	1	e	0	0	0	0	1	0	0	cd	0	0	1	1	0	a	1	0	0	0	X	0	0	0	0	X	0	0	0	0	0	1	0	0	0	0	0	0
1	1	Orthopaedics	11	Baseline	Ortho	0	1	1	0	0	ab	1	1	0	0	0	0	1	c	0	0	1	0	0	a	1	0	0	0	X	0	0	0	0	X	0	0	0	0	0	1	0	0	0	0	1	0.2
1	1	Orthopaedics	12	Baseline	Ortho	0	2	2	1	0	ab	1	1	0	0	0	0	0	abc	1	1	1	0	0	a	1	0	0	1	a	1	0	0	0	X	0	0	0	0	0	1	0	0	0	0	2	0.4
1	1	Orthopaedics	13	Baseline	Ortho	0	3	2	2.1	0	ab	1	1	0	0	0	0	0	abcd	1	1	1	1	1	c	0	0	1	2	ac	1	0	1	0	X	0	0	0	0	0	3	0	0	0	0	1	0.2
1	1	Orthopaedics	14	Baseline	Ortho	0	1	1	0	0	ab	1	1	0	0	0	0	0	abc	1	1	1	0	1	c	0	0	1	1	c	0	0	1	0	X	0	0	0	0	0	2	0	0	0	0	2	0.4
1	1	Orthopaedics	15	Baseline	Ortho	1	4	2	3.4	1	e	0	0	0	0	1	0	0	bcd	0	1	1	1	0	a	1	0	0	1	a	1	0	0	0	X	0	0	0	0	0	2	1	0	X	X	1	0.666667
1	1	Orthopaedics	16	Baseline	Ortho	0	2	2	0.9	0	ab	1	1	0	0	0	0	0	abcd	1	1	1	1	0	a	1	0	0	2	ac	1	0	1	0	X	0	0	0	0	0	2	0	0	0	0	1	0.2
1	1	Orthopaedics	17	Baseline	Ortho	0	1	1	0	0	ab	1	1	0	0	0	0	0	abc	1	1	1	0	0	a	1	0	0	1	c	0	0	1	0	X	0	0	0	0	0	1	0	0	0	0	0	0
1	1	Orthopaedics	18	Baseline	Ortho	0	1	1	0	0	ab	1	1	0	0	0	0	0	ac	1	0	1	0	1	c	0	0	1	0	X	0	0	0	0	X	0	0	0	0	0	1	0	0	0	0	2	0.4
1	1	Orthopaedics	19	Baseline	Ortho	1	10	4	10	2	de	0	0	0	1	1	2	2	X	0	0	0	0	2	bc	0	1	1	0	X	0	0	0	1	e	0	0	0	0	1	9	2	X	X	X	2	2
1	1	Orthopaedics	20	Baseline	Ortho	0	1	1	0	0	ab	1	1	0	0	0	0	0	cd	0	0	1	1	1	b	0	1	0	1	c	0	0	1	0	X	0	0	0	0	0	2	0	0	0	0	1	0.2
1	1	Orthopaedics	21	Baseline	Ortho	0	1	1	0	0	ab	1	1	0	0	0	0	0	abcd	1	1	1	1	0	a	1	0	0	0	X	0	0	0	0	X	0	0	0	0	0	0	0	0	0	0	0	0
1	1	Orthopaedics	22	Baseline	Ortho	0	1	1	0	0	ab	1	1	0	0	0	0	0	bc	0	1	1	0	0	a	1	0	0	0	X	0	0	0	0	X	0	0	0	0	0	0	0	0	0	0	1	0.2
1	1	Orthopaedics	23	Baseline	Ortho	0	3	2	2.1	0	ab	1	1	0	0	0	0	0	abc	1	1	1	0	0	a	1	0	0	0	X	0	0	0	1	d	0	0	0	1	0	1	0	0	0	0	1	0.2
1	1	Orthopaedics	24	Baseline	Ortho	0	1	1	0	0	ab	1	1	0	0	0	0	0	abc	1	1	1	0	0	a	1	0	0	0	X	0	0	0	0	X	0	0	0	0	0	0	0	0	0	0	0	0
1	1	Orthopaedics	25	Baseline	Ortho	0	1	1	0	0	ab	1	1	0	0	0	0	0	abc	1	1	1	0	0	a	1	0	0	0	X	0	0	0	0	X	0	0	0	0	0	0	0	0	0	0	0	0
1	1	Orthopaedics	26	Baseline	Ortho	0	3	2	2.3	1	e	0	0	0	0	1	0	1	b	0	1	0	0	0	a	1	0	0	0	X	0	0	0	0	X	0	0	0	0	0	2	1	X	X	0	0	0.333333
1	1	Orthopaedics	27	Baseline	Ortho	0	2	2	1.1	1	e	0	0	0	0	1	0	1	b	0	1	0	0	0	a	1	0	0	0	X	0	0	0	0	X	0	0	0	0	0	2	0	0	X	X	0	0
1	1	Orthopaedics	28	Baseline	Ortho	0	1	1	0	0	ab	1	1	0	0	0	0	0	abc	1	1	1	0	1	c	0	0	1	0	X	0	0	0	0	X	0	0	0	0	0	1	0	0	0	0	1	0.2
1	1	OVH	29	Baseline	OVH-Pla	1	8	4	8.1	2	de	0	0	0	1	1	0	1	d	0	0	0	1	2	bc	0	1	1	1	a	1	0	0	2	de	0	0	0	1	1	8	2	0	X	X	2	1.33333
1	1	OVH	30	Baseline	OVH-Melox	1	9	4	9.1	2	de	0	0	0	1	1	0	1	d	0	0	0	1	2	bc	0	1	1	1	a	1	0	0	1	e	0	0	0	0	1	7	2	0	X	X	2	1.33333
2	1	OVH	30	Baseline	OVH-Melox	1	8	4	8.7	2	de	0	0	0	1	1	1	1	d	0	0	0	1	2	bc	0	1	1	1	a	1	0	0	0	x	0	0	0	0	0	7	2	x	x	x	2	2
2	1	OVH	29	Baseline	OVH-Pla	1	9	4	9.2	2	de	0	0	0	1	1	0	1	d	0	0	0	1	2	bc	0	1	1	1	a	1	0	0	1	e	0	0	0	0	1	7	2	2	x	x	2	2
3	1	OVH	30	Baseline	OVH-Melox	1	6	3	5.5	2	de	0	0	0	1	1	0	1	d	0	0	0	1	2	bc	0	1	1	1	a	1	0	0	2	ae	1	0	0	0	1	8	1	0	0	0	2	0.6
3	1	OVH	29	Baseline	OVH-Pla	1	5	3	4.6	2	de	0	0	0	1	1	0	1	d	0	0	0	1	2	bc	0	1	1	1	a	1	0	0	2	ae	1	0	0	0	1	8	2	0	0	0	2	0.8
4	1	OVH	30	Baseline	OVH-Melox	1	5	2	4.1	2	de	0	0	0	1	1	0	1	d	0	0	0	1	2	bc	0	1	1	0	x	0	0	0	1	e	0	0	0	0	1	6	2	1	1	x	2	1.5
4	1	OVH	29	Baseline	OVH-Pla	1	6	2	4.5	2	de	0	0	0	1	1	0	1	d	0	0	0	1	2	bc	0	1	1	1	a	1	0	0	1	e	0	0	0	0	1	7	1	1	0	x	2	1
1	2	OVH	30	Baseline	OVH-Melox	1	8	4	8.1	2	de	0	0	0	1	1	0	1	d	0	0	0	1	2	bc	0	1	1	1	a	1	0	0	1	e	0	0	0	0	1	7	2	0	X	X	2	1.33333
1	2	OVH	29	Baseline	OVH-Pla	1	8	4	7.6	2	de	0	0	0	1	1	0	1	d	0	0	0	1	2	bc	0	1	1	1	a	1	0	0	1	e	0	0	0	0	1	7	2	0	X	X	2	1.33333
2	2	OVH	29	Baseline	OVH-Pla	1	10	4	9.8	2	de	0	0	0	1	1	1	1	d	0	0	0	1	2	bc	0	1	1	1	a	1	0	0	1	e	0	0	0	0	1	8	2	x	x	x	2	2
2	2	OVH	30	Baseline	OVH-Melox	1	10	4	10	2	de	0	0	0	1	1	1	1	d	0	0	0	1	2	bc	0	1	1	1	a	1	0	0	1	e	0	0	0	0	1	8	2	x	x	x	2	2
3	2	OVH	30	Baseline	OVH-Melox	1	6	3	5.4	2	de	0	0	0	1	1	0	1	d	0	0	0	1	2	bc	0	1	1	1	a	1	0	0	2	ae	1	0	0	0	1	8	2	0	0	0	2	0.8
3	2	OVH	29	Baseline	OVH-Pla	1	5	2	4.7	2	de	0	0	0	1	1	0	1	d	0	0	0	1	2	bc	0	1	1	1	a	1	0	0	2	ae	1	0	0	0	1	8	2	X	X	X	2	2
1	1	Orchiectomy	43	Baseline	ORC-Multi	0	1	1	0	0	ab	1	1	0	0	0	0	0	ac	1	0	1	0	0	a	1	0	0	0	X	0	0	0	0	X	0	0	0	0	0	0	0	0	0	0	0	0
1	1	Orchiectomy	44	Baseline	ORC-Melox	1	7	3	6.7	1	e	0	0	0	0	1	0	0	acd	1	0	1	1	2	bc	0	1	1	0	X	0	0	0	1	e	0	0	0	0	1	4	2	0	0	X	1	0.75
1	1	Orchiectomy	45	Baseline	ORC-Multi	0	1	1	0	0	ab	1	1	0	0	0	0	0	ac	1	0	1	0	0	a	1	0	0	0	X	0	0	0	0	X	0	0	0	0	0	0	0	0	0	0	0	0
1	1	Orchiectomy	46	Baseline	ORC-Melox	0	2	2	0.9	0	ab	1	1	0	0	0	0	0	acd	1	0	1	1	2	bc	0	1	1	1	c	0	0	1	0	X	0	0	0	0	0	3	1	0	0	0	1	0.4
1	1	Orchiectomy	47	Baseline	ORC-Melox	0	3	2	2.1	0	ab	1	1	0	0	0	0	0	acd	1	0	1	1	1	b	0	1	0	1	a	1	0	0	1	e	0	0	0	0	1	3	2	0	0	0	0	0.4
1	1	Orchiectomy	48	Baseline	ORC-Multi	1	4	2	3.5	0	ab	1	1	0	0	0	0	0	acd	1	0	1	1	0	a	1	0	0	0	X	0	0	0	2	de	0	0	0	1	1	2	1	0	1	X	1	0.75
1	1	Orchiectomy	49	Baseline	ORC-Melox	0	1	1	0	0	ab	1	1	0	0	0	0	0	ac	1	0	1	0	1	c	0	0	1	0	X	0	0	0	0	X	0	0	0	0	0	1	0	0	0	0	1	0.2
1	1	Orchiectomy	50	Baseline	ORC-Multi	0	1	1	0	0	ab	1	1	0	0	0	0	0	ac	1	0	1	0	0	a	1	0	0	0	X	0	0	0	0	X	0	0	0	0	0	0	0	0	0	0	0	0
1	1	Orchiectomy	51	Baseline	ORC-Melox	1	7	3	7	2	de	0	0	0	1	1	1	2	X	0	0	0	0	2	bc	0	1	1	0	X	0	0	0	1	d	0	0	0	1	0	8	2	0	X	X	2	1.33333
1	1	Orchiectomy	52	Baseline	ORC-Melox	0	1	1	0	0	ab	1	1	0	0	0	0	0	acd	1	0	1	1	0	a	1	0	0	0	X	0	0	0	0	X	0	0	0	0	0	0	0	0	0	X	0	0
1	1	Orchiectomy	53	Baseline	ORC-Multi	0	1	1	0	0	ab	1	1	0	0	0	0	1	c	0	0	1	0	0	a	1	0	0	0	X	0	0	0	0	X	0	0	0	0	0	1	0	0	0	X	0	0
1	1	Orchiectomy	54	Baseline	ORC-Multi	1	5	3	5	1	c	0	0	1	0	0	0	1	c	0	0	1	0	1	b	0	1	0	0	X	0	0	0	2	de	0	0	0	1	1	5	2	0	0	X	0	0.5
1	1	Orchiectomy	55	Baseline	ORC-Multi	0	1	1	0	0	ab	1	1	0	0	0	0	0	acd	1	0	1	1	0	a	1	0	0	0	X	0	0	0	0	X	0	0	0	0	0	0	0	0	1	X	0	0.25
1	1	Orchiectomy	56	Baseline	ORC-Multi	0	1	1	0	0	ab	1	1	0	0	0	0	0	acd	1	0	1	1	0	a	1	0	0	0	X	0	0	0	0	X	0	0	0	0	0	0	0	0	0	X	0	0
1	1	Orchiectomy	57	Baseline	ORC-Melox	0	1	1	0	0	ab	1	1	0	0	0	0	0	ac	1	0	1	0	0	a	1	0	0	1	c	0	0	1	0	X	0	0	0	0	0	1	0	0	1	0	0	0.2
1	1	Orchiectomy	58	Baseline	ORC-Melox	0	1	1	0	0	ab	1	1	0	0	0	0	1	c	0	0	1	0	0	a	1	0	0	0	X	0	0	0	2	de	0	0	0	1	1	3	0	0	0	0	1	0.2
1	1	Orthopaedics	1	Pain	Ortho	1	8	4	8.1	2	de	0	0	0	1	1	2	2	X	0	0	0	0	2	bc	0	1	1	1	c	0	0	1	1	c	0	0	1	0	0	10	2	0	X	0	1	0.75
1	1	Orthopaedics	2	Pain	Ortho	1	8	4	8.1	2	de	0	0	0	1	1	2	2	X	0	0	0	0	0	a	1	0	0	0	X	0	0	0	1	a	1	0	0	0	0	7	1	0	X	X	0	0.333333
1	1	Orthopaedics	3	Pain	Ortho	1	6	3	6	1	e	0	0	0	0	1	0	0	bc	0	1	1	0	1	c	0	0	1	2	ac	1	0	1	1	c	0	0	1	0	0	5	0	0	0	0	2	0.4
1	1	Orthopaedics	4	Pain	Ortho	1	7	3	6.9	1	e	0	0	0	0	1	1	2	X	0	0	0	0	1	b	0	1	0	2	ac	1	0	1	0	X	0	0	0	0	0	7	X	X	X	X	X	0
1	1	Orthopaedics	5	Pain	Ortho	1	9	4	9	1	e	0	0	0	0	1	1	2	X	0	0	0	0	1	b	0	1	0	2	ac	1	0	1	0	X	0	0	0	0	0	7	X	X	X	X	X	0
1	1	Orthopaedics	6	Pain	Ortho	1	8	4	8.2	2	de	0	0	0	1	1	2	2	X	0	0	0	0	1	b	0	1	0	0	X	0	0	0	1	a	1	0	0	0	0	8	1	0	0	X	1	0.5
1	1	Orthopaedics	7	Pain	Ortho	1	7	3	6.9	1	e	0	0	0	0	1	0	0	ad	1	0	0	1	1	b	0	1	0	2	ac	1	0	1	1	a	1	0	0	0	0	5	2	0	0	0	0	0.4
1	1	Orthopaedics	8	Pain	Ortho	1	9	4	9.1	2	de	0	0	0	1	1	2	2	X	0	0	0	0	1	b	0	1	0	0	X	0	0	0	0	X	0	0	0	0	0	7	1	0	X	X	2	1
1	1	Orthopaedics	9	Pain	Ortho	1	9	4	9	2	de	0	0	0	1	1	2	2	X	0	0	0	0	1	b	0	1	0	0	X	0	0	0	1	c	0	0	1	0	0	8	1	X	X	X	0	0.5
1	1	Orthopaedics	10	Pain	Ortho	1	7	3	6.9	1	e	0	0	0	0	1	1	2	X	0	0	0	0	1	c	0	0	1	2	ac	1	0	1	0	X	0	0	0	0	0	7	1	0	X	1	1	0.75
1	1	Orthopaedics	11	Pain	Ortho	1	6	3	6.1	1	e	0	0	0	0	1	0	1	d	0	0	0	1	1	c	0	0	1	2	ac	1	0	1	0	X	0	0	0	0	0	5	1	0	0	X	1	0.5
1	1	Orthopaedics	12	Pain	Ortho	1	9	4	9.1	2	de	0	0	0	1	1	2	2	X	0	0	0	0	1	b	0	1	0	0	X	0	0	0	1	a	1	0	0	0	0	8	2	1	1	0	2	1.2
1	1	Orthopaedics	13	Pain	Ortho	1	9	4	9.2	2	de	0	0	0	1	1	1	2	X	0	0	0	0	1	b	0	1	0	1	c	0	0	1	1	a	1	0	0	0	0	8	2	0	X	1	0	0.75
1	1	Orthopaedics	14	Pain	Ortho	1	8	4	8.3	2	de	0	0	0	1	1	0	1	c	0	0	1	0	1	b	0	1	0	1	c	0	0	1	0	X	0	0	0	0	0	5	1	0	0	0	2	0.6
1	1	Orthopaedics	15	Pain	Ortho	1	9	4	9.1	2	de	0	0	0	1	1	2	2	X	0	0	0	0	1	b	0	1	0	0	X	0	0	0	1	a	1	0	0	0	0	8	2	0	X	X	0	0.666667
1	1	Orthopaedics	16	Pain	Ortho	1	9	4	9	2	de	0	0	0	1	1	2	2	X	0	0	0	0	0	a	1	0	0	0	X	0	0	0	1	a	1	0	0	0	0	7	0	0	0	X	1	0.25
1	1	Orthopaedics	17	Pain	Ortho	1	8	4	8.1	1	e	0	0	0	0	1	1	2	X	0	0	0	0	2	bc	0	1	1	2	ac	1	0	1	1	c	0	0	1	0	0	9	1	0	X	0	2	0.75
1	1	Orthopaedics	18	Pain	Ortho	1	9	4	9	2	de	0	0	0	1	1	2	2	X	0	0	0	0	2	bc	0	1	1	0	X	0	0	0	0	X	0	0	0	0	0	8	2	0	X	X	2	1.33333
1	1	Orthopaedics	19	Pain	Ortho	1	8	4	7.8	2	de	0	0	0	1	1	1	2	X	0	0	0	0	2	bc	0	1	1	2	ac	1	0	1	1	a	1	0	0	0	0	10	2	0	X	X	1	1
1	1	Orthopaedics	20	Pain	Ortho	1	9	4	9.1	1	e	0	0	0	0	1	1	2	X	0	0	0	0	2	bc	0	1	1	2	ac	1	0	1	1	a	1	0	0	0	0	9	2	0	X	0	1	0.75
1	1	Orthopaedics	21	Pain	Ortho	1	9	4	9.1	2	de	0	0	0	1	1	2	2	X	0	0	0	0	1	c	0	0	1	0	X	0	0	0	0	X	0	0	0	0	0	7	2	0	X	1	0	0.75
1	1	Orthopaedics	22	Pain	Ortho	1	8	4	7.7	2	de	0	0	0	1	1	2	2	X	0	0	0	0	1	b	0	1	0	1	c	0	0	1	1	a	1	0	0	0	0	9	1	0	0	X	1	0.5
1	1	Orthopaedics	23	Pain	Ortho	1	8	4	8.1	1	e	0	0	0	0	1	0	1	c	0	0	1	0	1	c	0	0	1	2	ac	1	0	1	1	e	0	0	0	0	1	6	0	0	0	X	1	0.25
1	1	Orthopaedics	24	Pain	Ortho	1	7	3	6.9	1	e	0	0	0	0	1	0	0	cd	0	0	1	1	1	c	0	0	1	2	ac	1	0	1	1	c	0	0	1	0	0	5	0	0	1	1	1	0.6
1	1	Orthopaedics	25	Pain	Ortho	0	2	2	1	2	de	0	0	0	1	1	0	1	b	0	1	0	0	0	a	1	0	0	1	c	0	0	1	0	X	0	0	0	0	0	4	X	X	X	X	X	0
1	1	Orthopaedics	26	Pain	Ortho	1	9	4	9	2	de	0	0	0	1	1	2	2	X	0	0	0	0	2	bc	0	1	1	0	X	0	0	0	1	e	0	0	0	0	1	9	2	X	X	X	1	1.5
1	1	Orthopaedics	27	Pain	Ortho	1	4	2	3.4	1	e	0	0	0	0	1	0	0	abc	1	1	1	0	0	a	1	0	0	2	ac	1	0	1	1	d	0	0	0	1	0	4	0	0	0	0	0	0
1	1	Orthopaedics	28	Pain	Ortho	1	4	2	3.5	1	e	0	0	0	0	1	0	1	d	0	0	0	1	0	a	1	0	0	1	a	1	0	0	0	X	0	0	0	0	0	3	X	X	X	X	0	0
1	1	OVH	29	Pain	OVH-Pla	1	9	4	7.5	2	cde	0	0	1	1	1	1	2	X	0	0	0	0	2	bc	0	1	1	1	a	1	0	0	1	e	0	0	0	0	1	9	2	0	X	X	2	1.33333
1	1	OVH	30	Pain	OVH-Melox	1	9	4	9.1	2	de	0	0	0	1	1	0	1	c	0	0	1	0	2	bc	0	1	1	2	ab	1	1	0	1	d	0	1	0	1	0	8	2	0	1	X	1	1
2	1	OVH	30	Pain	OVH-Melox	1	10	4	10	2	cde	0	0	1	1	1	1	2	x	0	0	0	0	2	bc	0	1	1	2	ab	1	1	0	1	d	0	1	0	1	0	10	2	1	2	x	1	1.5
2	1	OVH	29	Pain	OVH-Pla	1	9	4	9	2	cde	0	0	1	1	1	1	1	d	0	0	0	1	2	bc	0	1	1	1	a	1	0	0	1	e	0	0	0	0	1	8	2	1	x	x	2	1.66667
3	1	OVH	30	Pain	OVH-Melox	1	6	3	5.5	2	de	0	0	0	1	1	0	1	c	0	0	1	0	1	b	0	1	0	2	ab	1	1	0	2	ace	1	0	1	0	1	8	1	0	0	0	0	0.2
3	1	OVH	29	Pain	OVH-Pla	1	6	3	3.8	2	cde	0	0	1	1	1	1	2	x	0	0	0	0	2	bc	0	1	1	1	a	1	0	0	2	ae	1	0	0	0	1	10	2	0	0	0	2	0.8
4	1	OVH	30	Pain	OVH-Melox	1	8	3	6.6	2	de	0	0	0	1	1	1	2	x	0	0	0	0	2	bc	0	1	1	2	ab	1	1	0	1	c	0	0	1	0	0	10	2	1	1	x	1	1.25
4	1	OVH	29	Pain	OVH-Pla	1	8	3	5.1	2	cde	0	0	1	1	1	1	1	d	0	0	0	1	2	bc	0	1	1	1	a	1	0	0	2	ce	0	0	1	0	1	9	1	1	x	x	2	1.33333
1	2	OVH	30	Pain	OVH-Melox	1	8	4	8.1	2	de	0	0	0	1	1	0	1	c	0	0	1	0	1	b	0	1	0	2	ab	1	1	0	1	d	0	0	0	1	0	7	2	0	1	X	0	0.75
1	2	OVH	29	Pain	OVH-Pla	1	8	4	7.6	2	cde	0	0	1	1	1	0	1	d	0	0	0	1	2	bc	0	1	1	1	a	1	0	0	1	e	0	0	0	0	1	7	2	0	X	X	2	1.33333
2	2	OVH	29	Pain	OVH-Pla	1	10	4	10	2	cde	0	0	1	1	1	1	1	d	0	0	0	1	2	bc	0	1	1	1	a	1	0	0	1	e	0	0	0	0	1	8	2	x	x	x	2	2
2	2	OVH	30	Pain	OVH-Melox	1	10	4	10	2	de	0	0	0	1	1	1	2	x	0	0	0	0	2	bc	0	1	1	1	b	0	1	0	0	x	0	1	0	0	0	8	2	0	0	x	1	0.75
3	2	OVH	30	Pain	OVH-Melox	1	6	3	5.2	2	de	0	0	0	1	1	0	1	c	0	0	1	0	1	b	0	1	0	1	b	0	1	0	2	ad	1	0	0	1	0	7	1	0	0	0	0	0.2
3	2	OVH	29	Pain	OVH-Pla	1	5	2	4.6	2	de	0	0	0	1	1	0	1	d	0	0	0	1	2	bc	0	1	1	1	a	1	0	0	2	ae	1	0	0	0	1	8	2	X	X	X	2	2
1	1	Orchiectomy	43	Pain	ORC-Multi	1	5	3	4.9	1	e	0	0	0	0	1	0	1	d	0	0	0	1	2	bc	0	1	1	2	ab	1	1	0	0	X	0	0	0	0	0	6	1	0	X	0	1	0.5
1	1	Orchiectomy	44	Pain	ORC-Melox	1	9	4	9.1	2	de	0	0	0	1	1	1	2	X	0	0	0	0	2	bc	0	1	1	0	X	0	0	0	1	e	0	0	0	0	1	8	2	0	0	X	2	1
1	1	Orchiectomy	45	Pain	ORC-Multi	1	8	4	8.3	2	de	0	0	0	1	1	1	1	d	0	0	0	1	2	bc	0	1	1	1	a	1	0	0	1	e	0	0	0	0	1	8	2	0	X	X	2	1.33333
1	1	Orchiectomy	46	Pain	ORC-Melox	1	7	3	6.8	1	e	0	0	0	0	1	0	0	cd	0	0	1	1	2	bc	0	1	1	1	a	1	0	0	0	X	0	0	0	0	0	4	2	0	X	0	1	0.75
1	1	Orchiectomy	47	Pain	ORC-Melox	1	9	4	9.1	2	de	0	0	0	1	1	2	2	X	0	0	0	0	2	bc	0	1	1	1	b	0	1	0	0	X	0	0	0	0	0	9	2	0	X	X	1	1
1	1	Orchiectomy	48	Pain	ORC-Multi	1	5	3	4.9	0	ab	1	1	0	0	0	0	0	cd	0	0	1	1	2	bc	0	1	1	1	a	1	0	0	1	d	0	0	0	1	0	4	2	0	0	1	2	1
1	1	Orchiectomy	49	Pain	ORC-Melox	1	6	3	6.1	0	ab	1	1	0	0	0	0	0	cd	0	0	1	1	2	bc	0	1	1	1	a	1	0	0	0	X	0	0	0	0	0	3	2	0	0	X	1	0.75
1	1	Orchiectomy	50	Pain	ORC-Multi	0	3	2	2.1	0	ab	1	1	0	0	0	0	0	acd	1	0	1	1	1	c	0	0	1	1	a	1	0	0	1	d	0	0	0	1	0	3	0	0	1	0	1	0.4
1	1	Orchiectomy	51	Pain	ORC-Melox	1	6	3	6.1	0	ab	1	1	0	0	0	0	0	ac	1	0	1	0	2	bc	0	1	1	2	ab	1	1	0	1	e	0	0	0	0	1	5	2	0	0	X	1	0.75
1	1	Orchiectomy	52	Pain	ORC-Melox	1	9	4	9.1	2	de	0	0	0	1	1	2	2	X	0	0	0	0	2	bc	0	1	1	0	X	0	0	0	0	X	0	0	0	0	0	8	2	0	0	X	1	0.75
1	1	Orchiectomy	53	Pain	ORC-Multi	1	6	3	6	1	e	0	0	0	0	1	0	0	ad	1	0	0	1	1	b	0	1	0	1	a	1	0	0	1	d	0	0	0	1	0	4	2	0	0	X	0	0.5
1	1	Orchiectomy	54	Pain	ORC-Multi	1	4	2	3.6	0	ab	1	1	0	0	0	0	0	acd	1	0	1	1	2	bc	0	1	1	1	a	1	0	0	0	X	0	0	0	0	0	3	2	0	1	X	1	1
1	1	Orchiectomy	55	Pain	ORC-Multi	1	9	4	9	1	e	0	0	0	0	1	0	1	d	0	0	0	1	2	bc	0	1	1	0	X	0	0	0	0	X	0	0	0	0	0	4	2	0	2	X	2	1.5
1	1	Orchiectomy	56	Pain	ORC-Multi	0	2	2	0.9	0	ab	1	1	0	0	0	0	0	acd	1	0	1	1	0	a	1	0	0	1	a	1	0	0	0	X	0	0	0	0	0	1	0	0	0	0	0	0
1	1	Orchiectomy	57	Pain	ORC-Melox	1	4	2	3.1	0	ab	1	1	0	0	0	0	0	cd	0	0	1	1	0	a	1	0	0	2	ab	1	1	0	1	d	0	0	0	1	0	3	0	0	1	0	0	0.2
1	1	Orchiectomy	58	Pain	ORC-Melox	1	6	3	6.1	2	ce	0	0	1	0	1	0	0	cd	0	0	1	1	2	bc	0	1	1	1	a	1	0	0	0	X	0	0	0	0	0	5	1	0	0	X	1	0.5
1	1	Orthopaedics	1	Analgesia	Ortho	1	9	4	9.2	2	de	0	0	0	1	1	2	2	X	0	0	0	0	2	bc	0	1	1	0	X	0	0	0	0	X	0	0	0	0	0	8	1	0	X	X	2	1
1	1	Orthopaedics	2	Analgesia	Ortho	1	9	4	9.1	2	de	0	0	0	1	1	2	2	X	0	0	0	0	1	b	0	1	0	0	X	0	0	0	0	X	0	0	0	0	0	7	2	0	X	X	0	0.666667
1	1	Orthopaedics	3	Analgesia	Ortho	1	6	3	6	1	e	0	0	0	0	1	0	0	abc	1	1	1	0	1	b	0	1	0	2	ac	1	0	1	0	X	0	0	0	0	0	4	2	0	0	0	1	0.6
1	1	Orthopaedics	4	Analgesia	Ortho	1	9	4	9.5	2	de	0	0	0	1	1	1	2	X	0	0	0	0	2	bc	0	1	1	2	ac	1	0	1	0	X	0	0	0	0	0	9	2	0	X	X	1	1
1	1	Orthopaedics	5	Analgesia	Ortho	1	9	4	9	2	de	0	0	0	1	1	2	2	X	0	0	0	0	1	b	0	1	0	0	X	0	0	0	0	X	0	0	0	0	0	7	1	0	X	X	0	0.333333
1	1	Orthopaedics	6	Analgesia	Ortho	1	9	4	9	2	de	0	0	0	1	1	2	2	X	0	0	0	0	1	b	0	1	0	0	X	0	0	0	0	X	0	0	0	0	0	7	2	0	0	X	1	0.75
1	1	Orthopaedics	7	Analgesia	Ortho	1	10	4	10	2	de	0	0	0	1	1	2	2	X	0	0	0	0	1	b	0	1	0	0	X	0	0	0	1	e	0	0	0	0	1	8	2	X	X	X	2	2
1	1	Orthopaedics	8	Analgesia	Ortho	1	9	4	9	2	de	0	0	0	1	1	2	2	X	0	0	0	0	2	bc	0	1	1	0	X	0	0	0	0	X	0	0	0	0	0	8	1	0	X	X	2	1
1	1	Orthopaedics	9	Analgesia	Ortho	1	9	4	9.1	2	de	0	0	0	1	1	2	2	X	0	0	0	0	1	b	0	1	0	0	X	0	0	0	0	X	0	0	0	0	0	7	1	0	X	X	0	0.333333
1	1	Orthopaedics	10	Analgesia	Ortho	1	10	4	10	2	de	0	0	0	1	1	2	2	X	0	0	0	0	2	bc	0	1	1	0	X	0	0	0	0	X	0	0	0	0	0	8	2	0	X	X	2	1.33333
1	1	Orthopaedics	11	Analgesia	Ortho	1	8	4	8.2	1	e	0	0	0	0	1	1	2	X	0	0	0	0	0	a	1	0	0	2	ac	1	0	1	0	X	0	0	0	0	0	6	X	X	X	X	X	0
1	1	Orthopaedics	12	Analgesia	Ortho	1	8	4	8.1	2	de	0	0	0	1	1	1	2	X	0	0	0	0	1	b	0	1	0	1	c	0	0	1	0	X	0	0	0	0	0	7	2	0	X	0	2	1
1	1	Orthopaedics	13	Analgesia	Ortho	1	9	4	9.1	2	de	0	0	0	1	1	2	2	X	0	0	0	0	1	b	0	1	0	0	X	0	0	0	0	X	0	0	0	0	0	7	2	0	X	X	0	0.666667
1	1	Orthopaedics	14	Analgesia	Ortho	1	8	4	8.1	2	de	0	0	0	1	1	0	1	c	0	0	1	0	2	bc	0	1	1	1	c	0	0	1	0	X	0	0	0	0	0	6	2	0	0	1	2	1
1	1	Orthopaedics	15	Analgesia	Ortho	1	9	4	9.1	2	de	0	0	0	1	1	2	2	X	0	0	0	0	1	b	0	1	0	0	X	0	0	0	1	d	0	0	0	1	0	8	2	0	X	X	1	1
1	1	Orthopaedics	16	Analgesia	Ortho	1	10	4	10	2	de	0	0	0	1	1	2	2	X	0	0	0	0	2	bc	0	1	1	0	X	0	0	0	1	e	0	0	0	0	1	9	2	0	X	X	1	1
1	1	Orthopaedics	17	Analgesia	Ortho	1	7	3	7	2	de	0	0	0	1	1	1	1	c	0	0	1	0	1	b	0	1	0	0	X	0	0	0	1	d	0	0	0	1	0	6	2	0	0	1	0	0.6
1	1	Orthopaedics	18	Analgesia	Ortho	1	4	2	3.5	0	ab	1	1	0	0	0	0	0	abcd	1	1	1	1	1	c	0	0	1	2	ac	1	0	1	0	x	0	0	0	0	0	3	0	0	0	0	2	0.4
1	1	Orthopaedics	19	Analgesia	Ortho	1	9	4	9	2	de	0	0	0	1	1	2	2	X	0	0	0	0	2	bc	0	1	1	0	X	0	0	0	0	X	0	0	0	0	0	8	1	X	X	X	2	1.5
1	1	Orthopaedics	20	Analgesia	Ortho	1	7	3	6.8	1	e	0	0	0	0	1	0	0	cd	0	0	1	1	1	b	0	1	0	2	ac	1	0	1	0	X	0	0	0	0	0	4	0	0	0	0	1	0.2
1	1	Orthopaedics	21	Analgesia	Ortho	1	9	4	9.1	2	de	0	0	0	1	1	2	2	X	0	0	0	0	2	bc	0	1	1	0	X	0	0	0	0	X	0	0	0	0	0	8	2	0	X	1	1	1
1	1	Orthopaedics	22	Analgesia	Ortho	0	3	2	2	1	e	0	0	0	0	1	0	0	bcd	0	1	1	1	1	b	0	1	0	2	ac	1	0	1	0	X	0	0	0	0	0	4	1	0	0	0	0	0.2
1	1	Orthopaedics	23	Analgesia	Ortho	1	7	3	6.8	1	e	0	0	0	0	1	0	0	cd	0	0	1	1	0	a	1	0	0	2	ac	1	0	1	1	d	0	0	0	1	0	4	0	0	0	0	1	0.2
1	1	Orthopaedics	24	Analgesia	Ortho	1	7	3	6.9	2	de	0	0	0	1	1	0	1	c	0	0	1	0	1	b	0	1	0	0	X	0	0	0	0	X	0	0	0	0	0	4	2	0	X	0	0	0.5
1	1	Orthopaedics	25	Analgesia	Ortho	1	7	3	6.7	2	de	0	0	0	1	1	1	1	a	1	0	0	0	1	b	0	1	0	1	c	0	0	1	0	X	0	0	0	0	0	6	1	0	0	0	0	0.2
1	1	Orthopaedics	26	Analgesia	Ortho	0	3	2	2.3	0	ab	1	1	0	0	0	0	0	abc	1	1	1	0	0	a	1	0	0	1	a	1	0	0	1	d	0	0	0	1	0	2	0	0	0	0	0	0
1	1	Orthopaedics	27	Analgesia	Ortho	0	3	2	2.2	1	e	0	0	0	0	1	0	1	b	0	1	0	0	0	a	1	0	0	0	X	0	0	0	0	X	0	0	0	0	0	2	0	1	0	1	1	0.6
1	1	Orthopaedics	28	Analgesia	Ortho	1	9	4	9.1	2	de	0	0	0	1	1	2	2	X	0	0	0	0	2	bc	0	1	1	0	X	0	0	0	0	x	0	1	0	0	0	8	2	X	X	X	1	1.5
1	1	Orthopaedics	1	24h.post	Ortho	0	4	1	3.5	1	e	0	0	0	0	1	0	1	d	0	0	0	1	0	a	1	0	0	2	ac	1	0	1	0	X	0	0	0	0	0	4	1	0	0	0	0	0.2
1	1	Orthopaedics	2	24h.post	Ortho	1	5	3	4.9	1	e	0	0	0	0	1	0	0	bc	0	1	1	0	0	a	1	0	0	1	c	0	0	1	0	X	0	0	0	0	0	2	0	0	0	0	0	0
1	1	Orthopaedics	3	24h.post	Ortho	0	2	2	0.9	0	ab	1	1	0	0	0	0	0	abc	1	1	1	0	0	a	1	0	0	1	a	1	0	0	2	ad	1	0	0	1	0	3	0	0	0	0	1	0.2
1	1	Orthopaedics	4	24h.post	Ortho	0	1	1	0	0	ab	1	1	0	0	0	0	0	acd	1	0	1	1	0	a	1	0	0	0	X	0	0	0	0	X	0	0	0	0	0	0	0	0	0	0	0	0
1	1	Orthopaedics	5	24h.post	Ortho	0	3	2	2	0	a	1	0	0	0	0	0	0	abc	1	1	1	0	0	a	1	0	0	1	c	0	0	1	0	X	0	0	0	0	0	1	0	0	0	0	0	0
1	1	Orthopaedics	6	24h.post	Ortho	0	3	2	2.1	0	ab	1	1	0	0	0	0	0	cd	0	0	1	1	0	a	1	0	0	1	a	1	0	0	0	X	0	0	0	0	0	1	0	0	0	0	0	0
1	1	Orthopaedics	7	24h.post	Ortho	1	4	2	3.5	0	ab	1	1	0	0	0	0	0	acd	1	0	1	1	1	c	0	0	1	2	ac	1	0	1	0	X	0	0	0	0	0	3	0	0	0	0	1	0.2
1	1	Orthopaedics	8	24h.post	Ortho	1	6	3	6.4	1	e	0	0	0	0	1	0	0	bd	0	1	0	1	2	bc	0	1	1	0	X	0	0	0	2	de	0	0	0	1	1	5	2	0	0	0	0	0.4
1	1	Orthopaedics	9	24h.post	Ortho	0	2	2	1	0	ab	1	1	0	0	0	0	0	abc	1	1	1	0	0	a	1	0	0	1	c	0	0	1	0	X	0	0	0	0	0	1	0	0	0	0	0	0
1	1	Orthopaedics	10	24h.post	Ortho	1	4	2	3	1	e	0	0	0	0	1	0	0	bd	0	1	0	1	0	a	1	0	0	2	ac	1	0	1	0	X	0	0	0	0	0	3	0	0	0	0	0	0
1	1	Orthopaedics	11	24h.post	Ortho	0	2	2	1	0	ab	1	1	0	0	0	0	0	abc	1	1	1	0	0	a	1	0	0	0	X	0	0	0	1	d	0	0	0	1	0	1	0	0	0	0	0	0
1	1	Orthopaedics	12	24h.post	Ortho	0	2	2	1	0	ab	1	1	0	0	0	0	0	ac	1	0	1	0	0	a	1	0	0	1	a	1	0	0	0	X	0	0	0	0	0	1	0	0	0	0	2	0.4
1	1	Orthopaedics	13	24h.post	Ortho	1	5	3	4.9	0	a	1	0	0	0	0	0	0	abcd	1	1	1	1	1	c	0	0	1	2	ac	1	0	1	0	X	0	0	0	0	0	3	0	0	0	0	1	0.2
1	1	Orthopaedics	14	24h.post	Ortho	0	2	2	0.9	2	de	0	0	0	1	1	0	1	b	0	1	0	0	0	a	1	0	0	0	X	0	0	0	0	X	0	0	0	0	0	3	X	X	X	X	X	0
1	1	Orthopaedics	15	24h.post	Ortho	1	4	2	3.5	0	ab	1	1	0	0	0	0	0	abcd	1	1	1	1	1	c	0	0	1	2	ac	1	0	1	0	X	0	0	0	0	0	3	0	0	0	0	1	0.2
1	1	Orthopaedics	16	24h.post	Ortho	1	4	2	3	0	a	1	0	0	0	0	0	0	acd	1	0	1	1	1	c	0	0	1	0	x	0	0	0	0	X	0	0	0	0	0	1	0	0	0	0	1	0.2
1	1	Orthopaedics	17	24h.post	Ortho	0	1	1	0	0	ab	1	1	0	0	0	0	0	bcd	0	1	1	1	0	a	1	0	0	0	X	0	0	0	0	x	0	0	0	0	0	0	0	0	0	0	0	0
1	1	Orthopaedics	18	24h.post	Ortho	0	3	2	2.1	2	de	0	0	0	1	1	0	0	ab	1	1	0	0	1	c	0	0	1	0	X	0	0	0	0	X	0	0	0	0	0	3	0	0	1	1	2	0.8
1	1	Orthopaedics	19	24h.post	Ortho	0	1	2	1.1	0	ab	1	1	0	0	0	0	0	abc	1	1	1	0	0	a	1	0	0	0	X	0	0	0	0	X	0	0	0	0	0	0	0	0	0	0	0	0
1	1	Orthopaedics	20	24h.post	Ortho	1	5	3	4.8	0	a	1	0	0	0	0	0	0	cd	0	0	1	1	0	a	1	0	0	2	ac	1	0	1	0	X	0	0	0	0	0	2	0	0	0	0	1	0.2
1	1	Orthopaedics	21	24h.post	Ortho	1	5	3	4.9	1	e	0	0	0	0	1	0	0	abcd	1	1	1	1	0	a	1	0	0	2	ac	1	0	1	0	X	0	0	0	0	0	3	0	0	0	0	0	0
1	1	Orthopaedics	22	24h.post	Ortho	0	2	2	0.9	2	de	0	0	0	1	1	0	1	b	0	1	0	0	0	a	1	0	0	0	X	0	0	0	0	X	0	0	0	0	0	3	0	0	0	X	0	0
1	1	Orthopaedics	23	24h.post	Ortho	1	4	2	3.4	1	e	0	0	0	0	1	0	0	bc	0	1	1	0	1	c	0	0	1	0	X	0	0	0	0	X	0	0	0	0	0	2	0	0	0	0	1	0.2
1	1	Orthopaedics	24	24h.post	Ortho	0	2	2	1	0	ab	1	1	0	0	0	0	0	abcd	1	1	1	1	0	a	1	0	0	1	c	0	0	1	0	X	0	0	0	0	0	1	0	0	0	0	0	0
1	1	Orthopaedics	25	24h.post	Ortho	0	1	1	0	0	ab	1	1	0	0	0	0	0	abc	1	1	1	0	1	c	0	0	1	1	c	0	0	1	1	d	0	0	0	1	0	3	0	0	0	0	1	0.2
1	1	Orthopaedics	26	24h.post	Ortho	1	5	3	5	0	ab	1	1	0	0	0	0	0	acd	1	0	1	1	2	bc	0	1	1	2	ac	1	0	1	2	de	0	0	0	1	1	6	0	0	0	0	1	0.2
1	1	Orthopaedics	27	24h.post	Ortho	0	1	1	0	0	ab	1	1	0	0	0	0	0	abc	1	1	1	0	0	a	1	0	0	0	x	0	0	0	1	d	0	0	0	1	0	1	0	0	0	1	0	0.2
1	1	Orthopaedics	28	24h.post	Ortho	0	2	2	1.1	2	de	0	0	0	1	1	0	1	b	0	1	0	0	0	a	1	0	0	0	X	0	0	0	0	X	0	0	0	0	0	3	1	0	X	1	0	0.5
1	1	OVH	29	24h.post	OVH-Pla	1	10	4	10	2	de	0	0	0	1	1	2	2	X	0	0	0	0	2	bc	0	1	1	0	X	0	0	0	0	x	0	1	0	0	0	8	2	0	X	X	2	1.33333
1	1	OVH	30	24h.post	OVH-Melox	0	3	2	2.1	0	ab	1	1	0	0	0	0	0	acd	1	0	1	1	1	c	0	0	1	1	b	0	1	0	1	d	0	0	0	1	0	3	1	0	0	X	2	0.75
2	1	OVH	30	24h.post	OVH-Melox	1	6	3	5.6	1	c	0	0	1	0	0	1	0	acd	1	0	1	1	2	bc	0	1	1	0	x	0	0	0	1	e	0	0	0	0	1	5	1	2	2	x	2	1.75
2	1	OVH	29	24h.post	OVH-Pla	1	10	4	10	2	de	0	0	0	1	1	2	2	x	0	0	0	0	2	bc	0	1	1	0	x	0	0	0	0	x	0	1	0	0	0	8	2	x	x	x	2	2
3	1	OVH	30	24h.post	OVH-Melox	1	4	2	2.3	1	c	0	0	1	0	0	0	0	acd	1	0	1	1	2	bc	0	1	1	1	b	0	1	0	0	X	0	0	0	0	0	4	1	0	0	0	1	0.4
3	1	OVH	29	24h.post	OVH-Pla	1	8	3	6.8	2	de	0	0	0	1	1	2	2	X	0	0	0	0	2	bc	0	1	1	0	X	0	0	0	2	ace	1	1	0	0	1	10	2	0	0	0	2	0.8
4	1	OVH	30	24h.post	OVH-Melox	1	6	2	5.9	1	c	0	0	1	0	0	0	0	abcd	1	1	1	1	2	bc	0	1	1	2	ab	1	1	0	0	x	0	0	0	0	0	5	2	1	2	x	2	1.75
4	1	OVH	29	24h.post	OVH-Pla	1	7	3	6.9	2	de	0	0	0	1	1	2	2	x	0	0	0	0	2	bc	0	1	1	0	x	0	0	0	2	ce	0	0	1	0	1	10	2	x	x	x	2	2
1	2	OVH	30	24h.post	OVH-Melox	0	3	2	2	0	ab	1	1	0	0	0	0	0	acd	1	0	1	1	1	c	0	0	1	0	X	0	0	0	0	X	0	0	0	0	0	1	1	0	0	X	2	0.75
1	2	OVH	29	24h.post	OVH-Pla	1	10	4	10	2	de	0	0	0	1	1	2	2	X	0	0	0	0	2	bc	0	1	1	0	X	0	0	0	0	x	0	1	0	0	0	8	2	0	X	X	2	1.33333
2	2	OVH	29	24h.post	OVH-Pla	1	10	4	9.9	2	de	0	0	0	1	1	1	2	x	0	0	0	0	2	bc	0	1	1	0	x	0	0	0	1	d	0	0	0	1	0	8	2	x	x	x	2	2
2	2	OVH	30	24h.post	OVH-Melox	1	6	3	6.1	1	c	0	0	1	0	0	0	0	ac	1	0	1	0	2	bc	0	1	1	2	ab	1	1	0	0	x	0	0	0	0	0	5	1	0	1	x	1	0.75
3	2	OVH	30	24h.post	OVH-Melox	1	5	3	4.5	0	ab	1	1	0	0	0	0	0	acd	1	0	1	1	2	bc	0	1	1	2	ab	1	1	0	0	x	0	0	0	0	0	4	1	0	0	0	1	0.4
3	2	OVH	29	24h.post	OVH-Pla	1	8	4	7.5	2	de	0	0	0	1	1	0	2	x	0	0	0	0	2	bc	0	1	1	0	x	0	0	0	2	ace	1	0	1	0	1	8	2	X	X	X	2	2
1	1	Orchiectomy	43	24h.post	ORC-Multi	1	5	3	4.9	2	de	0	0	0	1	1	0	0	cd	0	0	1	1	1	b	0	1	0	0	X	0	0	0	0	X	0	0	0	0	0	3	1	0	0	0	1	0.4
1	1	Orchiectomy	44	24h.post	ORC-Melox	1	7	3	6.7	1	e	0	0	0	0	1	0	0	ac	1	0	1	0	2	bc	0	1	1	1	a	1	0	0	1	e	0	0	0	0	1	5	2	0	0	X	2	1
1	1	Orchiectomy	45	24h.post	ORC-Multi	0	1	1	0	0	ab	1	1	0	0	0	0	0	acd	1	0	1	1	0	a	1	0	0	0	X	0	0	0	0	X	0	0	0	0	0	0	0	0	0	0	0	0
1	1	Orchiectomy	46	24h.post	ORC-Melox	1	5	3	4.6	0	ab	1	1	0	0	0	0	0	cd	0	0	1	1	1	c	0	0	1	1	a	1	0	0	0	X	0	0	0	0	0	2	0	0	0	0	1	0.2
1	1	Orchiectomy	47	24h.post	ORC-Melox	1	4	2	3.5	0	ab	1	1	0	0	0	0	0	acd	1	0	1	1	1	b	0	1	0	0	X	0	0	0	0	X	0	0	0	0	0	1	2	0	1	0	0	0.6
1	1	Orchiectomy	48	24h.post	ORC-Multi	1	4	2	3.4	0	ab	1	1	0	0	0	0	0	acd	1	0	1	1	2	bc	0	1	1	1	a	1	0	0	1	d	0	0	0	1	0	4	2	0	0	X	1	0.75
1	1	Orchiectomy	49	24h.post	ORC-Melox	0	1	1	0	0	ab	1	1	0	0	0	0	0	acd	1	0	1	1	0	a	1	0	0	0	X	0	0	0	0	X	0	0	0	0	0	0	1	0	0	1	0	0.4
1	1	Orchiectomy	50	24h.post	ORC-Multi	0	1	1	0	0	ab	1	1	0	0	0	0	0	acd	1	0	1	1	0	a	1	0	0	0	X	0	0	0	0	X	0	0	0	0	0	0	0	0	1	1	0	0.4
1	1	Orchiectomy	51	24h.post	ORC-Melox	0	1	1	0	0	ab	1	1	0	0	0	0	0	ac	1	0	1	0	0	a	1	0	0	0	X	0	0	0	0	x	0	0	0	0	0	0	0	0	0	X	0	0
1	1	Orchiectomy	52	24h.post	ORC-Melox	0	2	2	0.9	0	ab	1	1	0	0	0	0	0	acd	1	0	1	1	0	a	1	0	0	0	X	0	0	0	1	d	0	0	0	1	0	1	0	0	0	1	0	0.2
1	1	Orchiectomy	53	24h.post	ORC-Multi	0	1	1	0	0	ab	1	1	0	0	0	0	0	ac	1	0	1	0	0	a	1	0	0	0	X	0	0	0	1	d	0	0	0	1	0	1	0	0	0	1	0	0.2
1	1	Orchiectomy	54	24h.post	ORC-Multi	1	4	2	3.6	2	de	0	0	0	1	1	0	0	cd	0	0	1	1	1	b	0	1	0	1	a	1	0	0	1	e	0	0	0	0	1	5	2	0	0	X	0	0.5
1	1	Orchiectomy	55	24h.post	ORC-Multi	0	1	1	0	0	ab	1	1	0	0	0	0	0	acd	1	0	1	1	0	a	1	0	0	0	X	0	0	0	1	d	0	0	0	1	0	1	0	0	0	0	1	0.2
1	1	Orchiectomy	56	24h.post	ORC-Multi	0	2	2	1	0	ab	1	1	0	0	0	0	0	acd	1	0	1	1	0	a	1	0	0	1	a	1	0	0	0	X	0	0	0	0	0	1	0	0	1	1	0	0.4
1	1	Orchiectomy	57	24h.post	ORC-Melox	0	1	1	0	0	ab	1	1	0	0	0	0	0	ac	1	0	1	0	0	a	1	0	0	0	X	0	0	0	0	X	0	0	0	0	0	0	0	0	1	0	0	0.2
1	1	Orchiectomy	58	24h.post	ORC-Melox	0	1	1	0	0	ab	1	1	0	0	0	0	0	ac	1	0	1	0	0	a	1	0	0	1	a	1	0	0	1	d	0	0	0	1	0	2	0	0	0	0	0	0
1	2	Orthopaedics	1	Baseline	Ortho	1	5	3	4.9	1	e	0	0	0	0	1	2	1	d	0	0	0	1	1	c	0	0	1	2	ac	1	0	1	0	X	0	0	0	0	0	7	0	0	1	1	2	0.8
1	2	Orthopaedics	2	Baseline	Ortho	0	2	2	1	1	e	0	0	0	0	1	0	1	b	0	1	0	0	0	a	1	0	0	0	X	0	0	0	0	X	0	0	0	0	0	2	X	X	X	X	X	0
1	2	Orthopaedics	3	Baseline	Ortho	0	1	1	0	2	de	0	0	0	1	1	0	0	bc	0	1	1	0	0	a	1	0	0	0	X	0	0	0	0	X	0	0	0	0	0	2	0	0	0	0	0	0
1	2	Orthopaedics	4	Baseline	Ortho	0	1	1	0	0	ab	1	1	0	0	0	0	0	abc	1	1	1	0	0	a	1	0	0	0	X	0	0	0	0	X	0	0	0	0	0	0	0	0	0	0	0	0
1	2	Orthopaedics	5	Baseline	Ortho	0	3	2	2	0	ab	1	1	0	0	0	0	0	ac	1	0	1	0	0	a	1	0	0	2	ac	1	0	1	0	X	0	0	0	0	0	2	0	0	0	0	0	0
1	2	Orthopaedics	6	Baseline	Ortho	0	1	1	0	0	ab	1	1	0	0	0	0	0	abcd	1	1	1	1	0	a	1	0	0	0	X	0	0	0	0	X	0	0	0	0	0	0	0	0	0	0	0	0
1	2	Orthopaedics	7	Baseline	Ortho	0	4	2	3.5	1	e	0	0	0	0	1	0	0	abcd	1	1	1	1	1	c	0	0	1	2	ac	1	0	1	0	x	0	0	0	0	0	4	1	0	0	1	1	0.6
1	2	Orthopaedics	8	Baseline	Ortho	0	1	1	0	0	ab	1	1	0	0	0	0	0	abc	1	1	1	0	1	c	0	0	1	0	X	0	0	0	0	X	0	0	0	0	0	1	0	0	0	0	1	0.2
1	2	Orthopaedics	9	Baseline	Ortho	0	2	2	0.9	2	de	0	0	0	1	1	0	0	abc	1	1	1	0	0	a	1	0	0	0	X	0	0	0	0	X	0	0	0	0	0	2	0	0	0	0	1	0.2
1	2	Orthopaedics	10	Baseline	Ortho	0	3	2	2.1	0	ab	1	1	0	0	0	0	0	cd	0	0	1	1	1	c	0	0	1	0	X	0	0	0	0	X	0	0	0	0	0	1	1	0	0	0	1	0.4
1	2	Orthopaedics	11	Baseline	Ortho	0	1	1	0	0	ab	1	1	0	0	0	0	1	c	0	0	1	0	0	a	1	0	0	0	X	0	0	0	0	X	0	0	0	0	0	1	0	0	0	0	0	0
1	2	Orthopaedics	12	Baseline	Ortho	0	1	1	0	0	ab	1	1	0	0	0	0	0	abc	1	1	1	0	0	a	1	0	0	0	X	0	0	0	0	X	0	0	0	0	0	0	0	0	0	0	0	0
1	2	Orthopaedics	13	Baseline	Ortho	1	4	2	3.5	0	ab	1	1	0	0	0	0	0	abcd	1	1	1	1	1	c	0	0	1	2	ac	1	0	1	0	X	0	0	0	0	0	3	0	0	0	0	1	0.2
1	2	Orthopaedics	14	Baseline	Ortho	0	1	1	0	0	ab	1	1	0	0	0	0	0	abc	1	1	1	0	1	c	0	0	1	1	c	0	0	1	0	X	0	0	0	0	0	2	0	0	0	0	2	0.4
1	2	Orthopaedics	15	Baseline	Ortho	1	4	2	3.5	1	e	0	0	0	0	1	0	0	bcd	0	1	1	1	0	a	1	0	0	2	ac	1	0	1	0	X	0	0	0	0	0	3	0	0	X	X	0	0
1	2	Orthopaedics	16	Baseline	Ortho	0	2	2	0.9	0	ab	1	1	0	0	0	0	0	abcd	1	1	1	1	0	a	1	0	0	2	ac	1	0	1	0	X	0	0	0	0	0	2	0	0	0	0	1	0.2
1	2	Orthopaedics	17	Baseline	Ortho	0	1	1	0	0	ab	1	1	0	0	0	0	0	bcd	0	1	1	1	0	a	1	0	0	1	c	0	0	1	0	X	0	0	0	0	0	1	0	0	0	0	0	0
1	2	Orthopaedics	18	Baseline	Ortho	0	1	1	0	0	ab	1	1	0	0	0	0	0	ac	1	0	1	0	1	c	0	0	1	0	X	0	0	0	0	X	0	0	0	0	0	1	0	0	0	0	2	0.4
1	2	Orthopaedics	19	Baseline	Ortho	1	10	4	10	2	de	0	0	0	1	1	2	2	X	0	0	0	0	1	c	0	0	1	0	X	0	0	0	1	e	0	0	0	0	1	8	X	X	X	X	2	2
1	2	Orthopaedics	20	Baseline	Ortho	0	1	1	0	0	ab	1	1	0	0	0	0	1	c	0	0	1	0	1	c	0	0	1	0	X	0	0	0	0	X	0	0	0	0	0	2	0	0	0	0	1	0.2
1	2	Orthopaedics	21	Baseline	Ortho	0	1	1	0	0	ab	1	1	0	0	0	0	0	abcd	1	1	1	1	0	a	1	0	0	0	X	0	0	0	0	X	0	0	0	0	0	0	0	0	0	0	0	0
1	2	Orthopaedics	22	Baseline	Ortho	0	1	1	0	0	ab	1	1	0	0	0	0	0	bc	0	1	1	0	0	a	1	0	0	0	X	0	0	0	0	X	0	0	0	0	0	0	0	0	0	0	1	0.2
1	2	Orthopaedics	23	Baseline	Ortho	0	1	1	0	0	ab	1	1	0	0	0	0	0	abc	1	1	1	0	0	a	1	0	0	0	X	0	0	0	0	X	0	0	0	0	0	0	0	0	0	0	1	0.2
1	2	Orthopaedics	24	Baseline	Ortho	0	1	1	0	0	ab	1	1	0	0	0	0	0	abc	1	1	1	0	0	a	1	0	0	0	X	0	0	0	0	X	0	0	0	0	0	0	0	0	0	0	0	0
1	2	Orthopaedics	25	Baseline	Ortho	0	1	1	0	0	ab	1	1	0	0	0	0	0	abc	1	1	1	0	0	a	1	0	0	0	X	0	0	0	0	X	0	0	0	0	0	0	0	0	0	0	0	0
1	2	Orthopaedics	26	Baseline	Ortho	0	2	2	0.9	1	e	0	0	0	0	1	0	1	b	0	1	0	0	0	a	1	0	0	0	X	0	0	0	0	X	0	0	0	0	0	2	X	X	X	X	X	0
1	2	Orthopaedics	27	Baseline	Ortho	0	2	2	0.9	1	e	0	0	0	0	1	0	1	b	0	1	0	0	0	a	1	0	0	0	X	0	0	0	0	X	0	0	0	0	0	2	X	X	X	X	X	0
1	2	Orthopaedics	28	Baseline	Ortho	0	1	1	0	0	ab	1	1	0	0	0	0	0	abc	1	1	1	0	0	a	1	0	0	0	X	0	0	0	0	X	0	0	0	0	0	0	0	0	0	0	1	0.2
4	2	OVH	29	Baseline	OVH-Pla	1	6	3	6	2	de	0	0	0	1	1	0	1	d	0	0	0	1	2	bc	0	1	1	1	a	1	0	0	1	e	0	0	0	0	1	7	1	1	0	x	1	0.75
4	2	OVH	30	Baseline	OVH-Melox	1	6	3	6.3	2	de	0	0	0	1	1	0	1	d	0	0	0	1	2	bc	0	1	1	0	x	0	0	0	1	e	0	0	0	0	1	6	1	1	1	x	2	1.25
1	1	OVH	31	Baseline	OVH-Melox	0	2	2	0.9	0	ab	1	1	0	0	0	0	0	acd	1	0	1	1	1	c	0	0	1	0	X	0	0	0	1	d	0	0	0	1	0	2	0	0	0	X	1	0.25
1	1	OVH	32	Baseline	OVH-Pla	1	9	4	9.1	2	de	0	0	0	1	1	0	1	d	0	0	0	1	2	bc	0	1	1	0	X	0	0	0	0	X	0	0	0	0	0	5	2	0	X	X	2	1.33333
2	1	OVH	31	Baseline	OVH-Melox	1	3	2	1.6	1	c	0	0	1	0	0	0	0	acd	1	0	1	1	1	c	0	0	1	0	x	0	0	0	1	D	0	0	0	1	0	3	0	1	x	0	1	0.5
2	1	OVH	32	Baseline	OVH-Pla	1	10	4	10	2	de	0	0	0	1	1	1	1	d	0	0	0	1	2	bc	0	1	1	0	x	0	0	0	1	e	0	0	0	0	1	7	2	2	x	x	2	2
3	1	OVH	31	Baseline	OVH-Melox	0	1	1	0	0	ab	1	1	0	0	0	0	0	acd	1	0	1	1	0	a	1	0	0	0	x	0	0	0	0	x	0	0	0	0	0	0	0	0	0	0	0	0
3	1	OVH	32	Baseline	OVH-Pla	1	6	3	4.5	2	de	0	0	0	1	1	2	1	d	0	0	0	1	2	bc	0	1	1	0	x	0	0	0	1	e	0	0	0	0	1	8	2	0	0	0	2	0.8
4	1	OVH	31	Baseline	OVH-Melox	0	1	1	0	0	ab	1	1	0	0	0	0	0	cd	0	0	1	1	0	a	1	0	0	0	x	0	0	0	0	X	0	0	0	0	0	0	0	0	0	x	1	0.25
4	1	OVH	32	Baseline	OVH-Pla	0	2	1	0.3	2	de	0	0	0	1	1	0	1	d	0	0	0	1	2	bc	0	1	1	0	x	0	0	0	0	x	0	0	0	0	0	5	2	0	0	x	2	1
1	2	OVH	32	Baseline	OVH-Pla	1	8	4	7.7	2	de	0	0	0	1	1	0	1	d	0	0	0	1	2	bc	0	1	1	0	X	0	0	0	0	X	0	0	0	0	0	5	2	0	X	X	2	1.33333
1	2	OVH	31	Baseline	OVH-Melox	0	1	1	0	0	ab	1	1	0	0	0	0	0	acd	1	0	1	1	1	c	0	0	1	0	X	0	0	0	0	X	0	0	0	0	0	1	0	0	0	X	1	0.25
2	2	OVH	31	Baseline	OVH-Melox	0	1	1	0.1	0	ab	1	1	0	0	0	0	0	acd	1	0	1	1	1	c	0	0	1	0	x	0	0	0	0	x	0	0	0	0	0	1	0	0	0	x	1	0.25
2	2	OVH	32	Baseline	OVH-Pla	1	9	4	9.7	2	de	0	0	0	1	1	1	1	d	0	0	0	1	2	bc	0	1	1	0	x	0	0	0	0	x	0	0	0	0	0	6	2	0	x	x	2	1.33333
1	2	Orchiectomy	43	Baseline	ORC-Multi	0	1	1	0	0	ab	1	1	0	0	0	0	0	ac	1	0	1	0	0	a	1	0	0	0	X	0	0	0	0	X	0	0	0	0	0	0	0	0	0	0	0	0
1	2	Orchiectomy	44	Baseline	ORC-Melox	1	5	3	4.9	1	e	0	0	0	0	1	0	0	acd	1	0	1	1	1	c	0	0	1	0	X	0	0	0	1	e	0	0	0	0	1	3	0	0	0	X	1	0.25
1	2	Orchiectomy	45	Baseline	ORC-Multi	0	1	1	0	0	ab	1	1	0	0	0	0	0	ac	1	0	1	0	0	a	1	0	0	1	c	0	0	1	0	X	0	0	0	0	0	1	0	0	0	1	0	0.2
1	2	Orchiectomy	46	Baseline	ORC-Melox	0	2	2	0.9	0	ab	1	1	0	0	0	0	0	acd	1	0	1	1	1	b	0	1	0	1	c	0	0	1	0	X	0	0	0	0	0	2	1	0	0	0	1	0.4
1	2	Orchiectomy	47	Baseline	ORC-Melox	0	3	2	1.6	0	ab	1	1	0	0	0	0	0	acd	1	0	1	1	1	b	0	1	0	1	a	1	0	0	0	X	0	0	0	0	0	2	2	0	0	0	0	0.4
1	2	Orchiectomy	48	Baseline	ORC-Multi	0	3	2	2	0	ab	1	1	0	0	0	0	0	acd	1	0	1	1	0	a	1	0	0	0	X	0	0	0	0	X	0	0	0	0	0	0	1	0	0	X	0	0.25
1	2	Orchiectomy	49	Baseline	ORC-Melox	0	1	1	0	0	ab	1	1	0	0	0	0	0	ac	1	0	1	0	0	a	1	0	0	0	X	0	0	0	0	X	0	0	0	0	0	0	0	0	0	X	1	0.25
1	2	Orchiectomy	50	Baseline	ORC-Multi	0	1	1	0	0	ab	1	1	0	0	0	0	0	ac	1	0	1	0	0	a	1	0	0	0	X	0	0	0	0	X	0	0	0	0	0	0	0	0	0	0	0	0
1	2	Orchiectomy	51	Baseline	ORC-Melox	1	7	3	6.8	2	de	0	0	0	1	1	1	2	X	0	0	0	0	2	bc	0	1	1	0	X	0	0	0	0	X	0	0	0	0	0	7	2	0	X	X	2	1.33333
1	2	Orchiectomy	52	Baseline	ORC-Melox	0	1	1	0	0	ab	1	1	0	0	0	0	0	acd	1	0	1	1	0	a	1	0	0	0	X	0	0	0	0	X	0	0	0	0	0	0	0	0	0	X	0	0
1	2	Orchiectomy	53	Baseline	ORC-Multi	0	1	1	0	0	ab	1	1	0	0	0	0	1	c	0	0	1	0	0	a	1	0	0	0	X	0	0	0	0	X	0	0	0	0	0	1	0	0	0	X	0	0
1	2	Orchiectomy	54	Baseline	ORC-Multi	0	2	2	0.9	0	ab	1	1	0	0	0	0	1	c	0	0	1	0	1	b	0	1	0	0	X	0	0	0	1	d	0	0	0	1	0	3	2	0	0	X	0	0.5
1	2	Orchiectomy	55	Baseline	ORC-Multi	0	1	1	0	0	ab	1	1	0	0	0	0	0	acd	1	0	1	1	0	a	1	0	0	0	X	0	0	0	0	X	0	0	0	0	0	0	0	0	1	0	0	0.2
1	2	Orchiectomy	56	Baseline	ORC-Multi	0	1	1	0	0	ab	1	1	0	0	0	0	0	acd	1	0	1	1	0	a	1	0	0	0	X	0	0	0	0	X	0	0	0	0	0	0	0	0	1	X	0	0.25
1	2	Orchiectomy	57	Baseline	ORC-Melox	0	1	1	0	0	ab	1	1	0	0	0	0	0	ac	1	0	1	0	0	a	1	0	0	0	X	0	0	0	0	X	0	0	0	0	0	0	0	0	1	1	0	0.4
1	2	Orchiectomy	58	Baseline	ORC-Melox	0	1	1	0	0	ab	1	1	0	0	0	0	1	c	0	0	1	0	1	c	0	0	1	0	X	0	0	0	1	e	0	0	0	0	1	3	0	0	0	1	1	0.4
1	2	Orthopaedics	1	Pain	Ortho	1	8	4	8.1	2	de	0	0	0	1	1	2	2	X	0	0	0	0	2	bc	0	1	1	1	c	0	0	1	2	ac	1	0	1	0	0	11	2	0	X	1	1	1
1	2	Orthopaedics	2	Pain	Ortho	1	8	4	8.1	2	de	0	0	0	1	1	2	2	X	0	0	0	0	0	a	1	0	0	0	X	0	0	0	2	ae	1	0	0	0	1	8	1	0	X	X	0	0.333333
1	2	Orthopaedics	3	Pain	Ortho	1	6	3	6	1	e	0	0	0	0	1	0	0	bc	0	1	1	0	1	c	0	0	1	2	ac	1	0	1	1	c	0	0	1	0	0	5	0	0	0	0	1	0.2
1	2	Orthopaedics	4	Pain	Ortho	1	8	4	8.2	1	e	0	0	0	0	1	1	2	X	0	0	0	0	0	a	1	0	0	2	ac	1	0	1	0	X	0	0	0	0	0	6	X	X	X	X	X	0
1	2	Orthopaedics	5	Pain	Ortho	1	8	4	8.1	1	e	0	0	0	0	1	1	2	X	0	0	0	0	0	a	1	0	0	2	ac	1	0	1	0	X	0	0	0	0	0	6	X	X	X	X	X	0
1	2	Orthopaedics	6	Pain	Ortho	1	8	4	8.2	2	de	0	0	0	1	1	2	2	X	0	0	0	0	1	b	0	1	0	0	X	0	0	0	1	a	1	0	0	0	0	8	1	1	0	X	1	0.75
1	2	Orthopaedics	7	Pain	Ortho	1	8	4	8.3	2	de	0	0	0	1	1	0	0	ad	1	0	0	1	1	b	0	1	0	2	ac	1	0	1	1	a	1	0	0	0	0	6	2	0	0	0	0	0.4
1	2	Orthopaedics	8	Pain	Ortho	1	9	4	9.4	2	de	0	0	0	1	1	2	2	X	0	0	0	0	0	a	1	0	0	0	X	0	0	0	0	X	0	0	0	0	0	6	1	0	X	X	2	1
1	2	Orthopaedics	9	Pain	Ortho	1	9	4	9.1	2	de	0	0	0	1	1	2	2	X	0	0	0	0	1	b	0	1	0	0	X	0	0	0	1	e	0	0	0	0	1	8	1	X	X	X	1	1
1	2	Orthopaedics	10	Pain	Ortho	1	8	4	8.2	1	e	0	0	0	0	1	1	2	X	0	0	0	0	1	c	0	0	1	2	ac	1	0	1	0	X	0	0	0	0	0	7	1	0	X	1	1	0.75
1	2	Orthopaedics	11	Pain	Ortho	1	7	3	6.8	1	e	0	0	0	0	1	0	1	d	0	0	0	1	1	c	0	0	1	2	ac	1	0	1	0	X	0	0	0	0	0	5	0	0	0	X	2	0.5
1	2	Orthopaedics	12	Pain	Ortho	0	2	2	0.9	2	de	0	0	0	1	1	0	0	bc	0	1	1	0	1	c	0	0	1	0	X	0	0	0	1	a	1	0	0	0	0	4	0	0	0	0	1	0.2
1	2	Orthopaedics	13	Pain	Ortho	1	9	4	9.1	2	de	0	0	0	1	1	2	2	X	0	0	0	0	1	b	0	1	0	1	c	0	0	1	1	a	1	0	0	0	0	9	2	0	X	1	0	0.75
1	2	Orthopaedics	14	Pain	Ortho	1	7	3	6.8	2	de	0	0	0	1	1	0	1	c	0	0	1	0	1	b	0	1	0	1	c	0	0	1	1	e	0	0	0	0	1	6	1	0	0	0	2	0.6
1	2	Orthopaedics	15	Pain	Ortho	1	9	4	9.1	2	de	0	0	0	1	1	2	2	X	0	0	0	0	1	b	0	1	0	0	X	0	0	0	1	a	1	0	0	0	0	8	2	0	X	X	0	0.666667
1	2	Orthopaedics	16	Pain	Ortho	1	8	4	8.1	2	de	0	0	0	1	1	2	2	X	0	0	0	0	0	a	1	0	0	0	X	0	0	0	1	a	1	0	0	0	0	7	0	0	0	0	1	0.2
1	2	Orthopaedics	17	Pain	Ortho	1	7	3	6.7	1	e	0	0	0	0	1	1	2	X	0	0	0	0	2	bc	0	1	1	2	ac	1	0	1	1	c	0	0	1	0	0	9	1	0	X	0	2	0.75
1	2	Orthopaedics	18	Pain	Ortho	1	8	4	7.7	2	de	0	0	0	1	1	2	2	X	0	0	0	0	2	bc	0	1	1	0	X	0	0	0	1	c	0	0	1	0	0	9	2	0	X	0	2	1
1	2	Orthopaedics	19	Pain	Ortho	1	8	4	8.1	2	de	0	0	0	1	1	2	2	X	0	0	0	0	2	bc	0	1	1	2	ac	1	0	1	1	e	0	0	0	0	1	11	2	0	X	1	1	1
1	2	Orthopaedics	20	Pain	Ortho	1	9	4	9.1	1	e	0	0	0	0	1	1	2	X	0	0	0	0	2	bc	0	1	1	2	ac	1	0	1	1	a	1	0	0	0	0	9	2	0	X	0	1	0.75
1	2	Orthopaedics	21	Pain	Ortho	1	9	4	9.2	2	de	0	0	0	1	1	2	2	X	0	0	0	0	1	b	0	1	0	0	X	0	0	0	0	X	0	0	0	0	0	7	2	0	X	0	0	0.5
1	2	Orthopaedics	22	Pain	Ortho	1	8	4	8.2	2	de	0	0	0	1	1	2	2	X	0	0	0	0	1	b	0	1	0	1	c	0	0	1	1	a	1	0	0	0	0	9	2	0	0	X	1	0.75
1	2	Orthopaedics	23	Pain	Ortho	1	7	3	6.7	1	e	0	0	0	0	1	0	1	c	0	0	1	0	1	c	0	0	1	2	ac	1	0	1	1	e	0	0	0	0	1	6	0	0	0	0	1	0.2
1	2	Orthopaedics	24	Pain	Ortho	1	8	4	8.2	1	e	0	0	0	0	1	0	0	cd	0	0	1	1	1	b	0	1	0	2	ac	1	0	1	1	c	0	0	1	0	0	5	0	0	0	0	1	0.2
1	2	Orthopaedics	25	Pain	Ortho	1	2	2	0.9	2	de	0	0	0	1	1	0	1	b	0	1	0	0	0	a	1	0	0	1	c	0	0	1	0	X	0	0	0	0	0	4	X	X	X	X	X	0
1	2	Orthopaedics	26	Pain	Ortho	1	9	4	9.1	2	de	0	0	0	1	1	2	2	X	0	0	0	0	2	bc	0	1	1	0	X	0	0	0	0	X	0	0	0	0	0	8	2	X	X	X	1	1.5
1	2	Orthopaedics	27	Pain	Ortho	1	6	3	6	2	de	0	0	0	1	1	0	0	abc	1	1	1	0	0	a	1	0	0	2	ac	1	0	1	1	d	0	0	0	1	0	5	0	0	0	0	0	0
1	2	Orthopaedics	28	Pain	Ortho	1	5	3	4.9	1	e	0	0	0	0	1	0	1	d	0	0	0	1	1	c	0	0	1	1	a	1	0	0	0	X	0	0	0	0	0	4	0	X	X	X	1	0.5
4	2	OVH	29	Pain	OVH-Pla	1	7	3	7.2	2	de	0	0	0	1	1	1	1	d	0	0	0	1	2	bc	0	1	1	1	a	1	0	0	2	ce	0	0	1	0	1	9	1	0	0	x	2	0.75
4	2	OVH	30	Pain	OVH-Melox	1	8	3	5.5	2	de	0	0	0	1	1	1	2	x	0	0	0	0	2	bc	0	1	1	2	ab	1	1	0	2	ce	0	0	1	0	1	11	2	1	x	x	1	1.33333
1	1	OVH	31	Pain	OVH-Melox	1	8	4	8.3	2	de	0	0	0	1	1	1	2	X	0	0	0	0	2	bc	0	1	1	1	a	1	0	0	2	de	0	0	0	1	1	10	2	0	X	X	2	1.33333
1	1	OVH	32	Pain	OVH-Pla	1	8	4	8.3	1	c	0	0	1	0	0	1	2	X	0	0	0	0	2	bc	0	1	1	2	ab	1	1	0	1	c	0	0	1	0	0	9	2	0	0	X	1	0.75
2	1	OVH	31	Pain	OVH-Melox	1	10	4	10	2	de	0	0	0	1	1	1	2	x	0	0	0	0	2	bc	0	1	1	1	a	1	0	0	2	ace	1	0	1	0	1	10	2	2	x	x	2	2
2	1	OVH	32	Pain	OVH-Pla	1	9	4	8.6	2	cd	0	0	1	1	0	1	1	d	0	0	0	1	2	bc	0	1	1	2	ab	1	1	0	0	x	0	0	0	0	0	8	2	2	2	x	2	2
3	1	OVH	31	Pain	OVH-Melox	1	7	3	6.1	2	de	0	0	0	1	1	1	2	X	0	0	0	0	2	bc	0	1	1	1	a	1	0	0	2	ace	1	0	1	0	1	10	2	0	0	0	1	0.6
3	1	OVH	32	Pain	OVH-Pla	1	7	3	5.8	2	cd	0	0	1	1	0	1	2	X	0	0	0	0	2	bc	0	1	1	2	ab	1	1	0	1	a	1	0	0	0	0	10	2	0	0	0	2	0.8
4	1	OVH	31	Pain	OVH-Melox	1	9	3	8	2	de	0	0	0	1	1	1	2	x	0	0	0	0	2	bc	0	1	1	1	a	1	0	0	2	ace	1	1	1	0	1	10	2	1	1	x	2	1.5
4	1	OVH	32	Pain	OVH-Pla	1	8	3	7.9	1	c	0	0	1	0	0	1	2	x	0	0	0	0	2	bc	0	1	1	2	ab	1	1	0	1	e	0	0	0	0	1	9	2	1	2	x	2	1.75
1	2	OVH	32	Pain	OVH-Pla	1	8	4	7.7	2	cde	0	0	1	1	1	2	2	X	0	0	0	0	2	bc	0	1	1	2	ab	1	1	0	1	c	0	0	1	0	0	11	2	0	1	X	1	1
1	2	OVH	31	Pain	OVH-Melox	1	8	4	8.1	2	de	0	0	0	1	1	1	2	X	0	0	0	0	2	bc	0	1	1	1	a	1	0	0	2	ce	0	0	1	0	1	10	2	0	X	X	2	1.33333
2	2	OVH	31	Pain	OVH-Melox	1	10	4	10	2	de	0	0	0	1	1	1	2	x	0	0	0	0	2	bc	0	1	1	1	a	1	0	0	1	e	0	0	0	0	1	9	2	2	x	x	1	1.66667
2	2	OVH	32	Pain	OVH-Pla	1	9	4	9.7	2	ce	0	0	1	0	1	1	2	x	0	0	0	0	2	bc	0	1	1	2	ab	1	1	0	0	x	0	0	0	0	0	9	1	2	2	x	1	1.5
1	2	Orchiectomy	43	Pain	ORC-Multi	1	6	3	6.1	1	e	0	0	0	0	1	0	0	cd	0	0	1	1	2	bc	0	1	1	2	ab	1	1	0	0	X	0	0	0	0	0	5	1	0	X	1	1	0.75
1	2	Orchiectomy	44	Pain	ORC-Melox	1	8	4	8.2	2	de	0	0	0	1	1	1	2	X	0	0	0	0	2	bc	0	1	1	0	X	0	0	0	0	X	0	0	0	0	0	7	2	0	0	1	2	1
1	2	Orchiectomy	45	Pain	ORC-Multi	1	7	3	6.7	2	de	0	0	0	1	1	0	1	d	0	0	0	1	2	bc	0	1	1	1	a	1	0	0	1	e	0	0	0	0	1	7	2	0	X	1	2	1.25
1	2	Orchiectomy	46	Pain	ORC-Melox	1	6	3	6.1	2	de	0	0	0	1	1	0	0	cd	0	0	1	1	2	bc	0	1	1	1	a	1	0	0	1	e	0	0	0	0	1	6	2	0	X	X	1	1
1	2	Orchiectomy	47	Pain	ORC-Melox	1	9	4	9.2	2	de	0	0	0	1	1	1	2	X	0	0	0	0	1	b	0	1	0	1	b	0	1	0	0	X	0	0	0	0	0	7	2	0	X	X	0	0.666667
1	2	Orchiectomy	48	Pain	ORC-Multi	1	6	3	6.1	0	ab	1	1	0	0	0	0	0	cd	0	0	1	1	2	bc	0	1	1	1	a	1	0	0	0	X	0	0	0	0	0	3	2	0	0	1	2	1
1	2	Orchiectomy	49	Pain	ORC-Melox	1	6	3	6.1	1	e	0	0	0	0	1	0	0	cd	0	0	1	1	2	bc	0	1	1	1	a	1	0	0	0	X	0	0	0	0	0	4	2	0	0	X	1	0.75
1	2	Orchiectomy	50	Pain	ORC-Multi	0	1	1	0	0	ab	1	1	0	0	0	0	0	acd	1	0	1	1	1	c	0	0	1	0	X	0	0	0	0	X	0	0	0	0	0	1	0	0	1	1	1	0.6
1	2	Orchiectomy	51	Pain	ORC-Melox	1	6	3	6.1	0	ab	1	1	0	0	0	0	0	ac	1	0	1	0	1	b	0	1	0	2	ab	1	1	0	0	X	0	0	0	0	0	3	2	0	1	X	0	0.75
1	2	Orchiectomy	52	Pain	ORC-Melox	1	9	4	9	2	de	0	0	0	1	1	2	2	X	0	0	0	0	2	bc	0	1	1	0	X	0	0	0	0	X	0	0	0	0	0	8	2	0	0	X	1	0.75
1	2	Orchiectomy	53	Pain	ORC-Multi	1	6	3	6.1	2	de	0	0	0	1	1	0	0	ad	1	0	0	1	1	b	0	1	0	1	a	1	0	0	0	X	0	0	0	0	0	4	2	0	0	X	1	0.75
1	2	Orchiectomy	54	Pain	ORC-Multi	0	3	2	2.1	0	ab	1	1	0	0	0	0	0	acd	1	0	1	1	2	bc	0	1	1	1	a	1	0	0	0	X	0	0	0	0	0	3	2	0	1	X	0	0.75
1	2	Orchiectomy	55	Pain	ORC-Multi	1	8	4	8.1	1	e	0	0	0	0	1	0	1	d	0	0	0	1	2	bc	0	1	1	0	X	0	0	0	0	X	0	0	0	0	0	4	2	0	1	0	2	1
1	2	Orchiectomy	56	Pain	ORC-Multi	0	2	2	0.9	0	ab	1	1	0	0	0	0	0	acd	1	0	1	1	0	a	1	0	0	1	a	1	0	0	0	X	0	0	0	0	0	1	0	0	1	0	1	0.4
1	2	Orchiectomy	57	Pain	ORC-Melox	1	4	2	3.4	0	ab	1	1	0	0	0	0	0	cd	0	0	1	1	0	a	1	0	0	2	ab	1	1	0	1	d	0	0	0	1	0	3	0	0	0	0	0	0
1	2	Orchiectomy	58	Pain	ORC-Melox	1	6	3	6	2	ce	0	0	1	0	1	0	0	cd	0	0	1	1	2	bc	0	1	1	1	a	1	0	0	0	X	0	0	0	0	0	5	2	0	0	1	1	0.8
1	2	Orthopaedics	1	Analgesia	Ortho	1	9	4	9.1	2	de	0	0	0	1	1	2	2	X	0	0	0	0	2	bc	0	1	1	0	X	0	0	0	0	X	0	0	0	0	0	8	1	0	X	X	2	1
1	2	Orthopaedics	2	Analgesia	Ortho	1	9	4	9.1	2	de	0	0	0	1	1	2	2	X	0	0	0	0	1	b	0	1	0	0	X	0	0	0	0	X	0	0	0	0	0	7	2	0	X	X	1	1
1	2	Orthopaedics	3	Analgesia	Ortho	1	6	3	6	1	e	0	0	0	0	1	0	0	abc	1	1	1	0	2	bc	0	1	1	2	ac	1	0	1	0	X	0	0	0	0	0	5	2	0	1	0	1	0.8
1	2	Orthopaedics	4	Analgesia	Ortho	1	9	4	9.2	2	de	0	0	0	1	1	1	2	X	0	0	0	0	2	bc	0	1	1	2	ac	1	0	1	1	e	0	0	0	0	1	10	2	0	X	X	1	1
1	2	Orthopaedics	5	Analgesia	Ortho	1	9	4	9.1	2	de	0	0	0	1	1	2	2	X	0	0	0	0	1	b	0	1	0	0	X	0	0	0	0	X	0	0	0	0	0	7	1	X	X	X	0	0.5
1	2	Orthopaedics	6	Analgesia	Ortho	1	9	4	9.1	2	de	0	0	0	1	1	2	2	X	0	0	0	0	1	b	0	1	0	0	X	0	0	0	0	X	0	0	0	0	0	7	2	0	0	X	1	0.75
1	2	Orthopaedics	7	Analgesia	Ortho	1	10	4	10	2	de	0	0	0	1	1	2	2	X	0	0	0	0	1	b	0	1	0	0	X	0	0	0	1	e	0	0	0	0	1	8	2	X	X	X	2	2
1	2	Orthopaedics	8	Analgesia	Ortho	1	9	4	9.2	2	de	0	0	0	1	1	2	2	X	0	0	0	0	1	b	0	1	0	0	X	0	0	0	0	X	0	0	0	0	0	7	1	0	X	X	2	1
1	2	Orthopaedics	9	Analgesia	Ortho	1	9	4	9.1	2	de	0	0	0	1	1	2	2	X	0	0	0	0	1	b	0	1	0	0	X	0	0	0	0	X	0	0	0	0	0	7	2	0	X	X	0	0.666667
1	2	Orthopaedics	10	Analgesia	Ortho	1	10	4	10	2	de	0	0	0	1	1	2	2	X	0	0	0	0	2	bc	0	1	1	0	X	0	0	0	0	X	0	0	0	0	0	8	2	0	0	X	2	1
1	2	Orthopaedics	11	Analgesia	Ortho	1	8	4	8.2	1	e	0	0	0	0	1	1	1	d	0	0	0	1	0	a	1	0	0	2	ac	1	0	1	0	X	0	0	0	0	0	5	X	X	X	X	X	0
1	2	Orthopaedics	12	Analgesia	Ortho	1	7	3	6.7	1	e	0	0	0	0	1	0	1	c	0	0	1	0	1	c	0	0	1	2	ac	1	0	1	0	X	0	0	0	0	0	5	0	0	0	0	1	0.2
1	2	Orthopaedics	13	Analgesia	Ortho	1	9	4	9.1	2	de	0	0	0	1	1	2	2	X	0	0	0	0	1	b	0	1	0	0	X	0	0	0	0	X	0	0	0	0	0	7	2	0	X	X	0	0.666667
1	2	Orthopaedics	14	Analgesia	Ortho	1	7	3	6.8	2	de	0	0	0	1	1	0	1	c	0	0	1	0	2	bc	0	1	1	1	c	0	0	1	0	X	0	0	0	0	0	6	2	0	0	0	2	0.8
1	2	Orthopaedics	15	Analgesia	Ortho	1	9	4	9.2	2	de	0	0	0	1	1	2	2	X	0	0	0	0	1	b	0	1	0	0	X	0	0	0	0	X	0	0	0	0	0	7	2	0	X	X	1	1
1	2	Orthopaedics	16	Analgesia	Ortho	1	9	4	9.2	2	de	0	0	0	1	1	2	2	X	0	0	0	0	1	b	0	1	0	0	X	0	0	0	0	X	0	0	0	0	0	7	2	0	X	X	0	0.666667
1	2	Orthopaedics	17	Analgesia	Ortho	1	8	4	8.1	2	de	0	0	0	1	1	0	1	c	0	0	1	0	1	b	0	1	0	0	X	0	0	0	1	d	0	0	0	1	0	5	2	0	0	1	0	0.6
1	2	Orthopaedics	18	Analgesia	Ortho	1	4	2	3.5	0	ab	1	1	0	0	0	0	0	abcd	1	1	1	1	1	c	0	0	1	2	ac	1	0	1	0	X	0	0	0	0	0	3	0	0	0	0	2	0.4
1	2	Orthopaedics	19	Analgesia	Ortho	1	8	4	8.1	2	de	0	0	0	1	1	2	2	X	0	0	0	0	1	c	0	0	1	0	X	0	0	0	0	X	0	0	0	0	0	7	1	X	X	X	2	1.5
1	2	Orthopaedics	20	Analgesia	Ortho	1	7	3	6.9	1	e	0	0	0	0	1	0	0	cd	0	0	1	1	1	c	0	0	1	2	ac	1	0	1	0	X	0	0	0	0	0	4	0	0	0	1	1	0.4
1	2	Orthopaedics	21	Analgesia	Ortho	1	9	4	9.1	2	de	0	0	0	1	1	2	2	X	0	0	0	0	1	b	0	1	0	0	X	0	0	0	0	X	0	0	0	0	0	7	2	0	X	1	1	1
1	2	Orthopaedics	22	Analgesia	Ortho	1	5	3	4.9	1	e	0	0	0	0	1	0	0	bcd	0	1	1	1	1	b	0	1	0	2	ac	1	0	1	0	X	0	0	0	0	0	4	2	0	0	0	0	0.4
1	2	Orthopaedics	23	Analgesia	Ortho	1	7	3	6.7	1	e	0	0	0	0	1	0	0	cd	0	0	1	1	0	a	1	0	0	2	ac	1	0	1	0	X	0	0	0	0	0	3	0	0	0	0	1	0.2
1	2	Orthopaedics	24	Analgesia	Ortho	1	8	4	8.2	2	de	0	0	0	1	1	0	1	c	0	0	1	0	1	b	0	1	0	0	X	0	0	0	0	X	0	0	0	0	0	4	2	0	X	0	0	0.5
1	2	Orthopaedics	25	Analgesia	Ortho	1	7	3	6.7	1	e	0	0	0	0	1	0	1	a	1	0	0	0	0	a	1	0	0	1	c	0	0	1	0	X	0	0	0	0	0	3	1	0	X	0	0	0.25
1	2	Orthopaedics	26	Analgesia	Ortho	0	3	2	2.1	0	a	1	0	0	0	0	0	0	abc	1	1	1	0	0	a	1	0	0	1	c	0	0	1	0	X	0	0	0	0	0	1	0	0	0	0	1	0.2
1	2	Orthopaedics	27	Analgesia	Ortho	1	3	2	2	2	de	0	0	0	1	1	0	1	b	0	1	0	0	0	a	1	0	0	0	X	0	0	0	0	X	0	0	0	0	0	3	0	1	0	0	0	0.2
1	2	Orthopaedics	28	Analgesia	Ortho	1	9	4	9.1	2	de	0	0	0	1	1	2	2	X	0	0	0	0	1	b	0	1	0	0	X	0	0	0	0	x	0	1	0	0	0	7	2	0	X	X	1	1
1	2	Orthopaedics	1	24h.post	Ortho	1	4	2	3.5	1	e	0	0	0	0	1	0	0	cd	0	0	1	1	0	a	1	0	0	2	ac	1	0	1	0	X	0	0	0	0	0	3	1	0	0	0	0	0.2
1	2	Orthopaedics	2	24h.post	Ortho	1	5	3	4.9	1	e	0	0	0	0	1	0	0	bc	0	1	1	0	0	a	1	0	0	1	c	0	0	1	0	X	0	0	0	0	0	2	0	0	0	0	0	0
1	2	Orthopaedics	3	24h.post	Ortho	0	3	2	2.1	0	ab	1	1	0	0	0	0	0	abc	1	1	1	0	0	a	1	0	0	2	ac	1	0	1	0	X	0	0	0	0	0	2	0	0	0	0	0	0
1	2	Orthopaedics	4	24h.post	Ortho	0	3	2	2.1	0	a	1	0	0	0	0	0	0	acd	1	0	1	1	0	a	1	0	0	1	c	0	0	1	0	X	0	0	0	0	0	1	0	0	0	0	0	0
1	2	Orthopaedics	5	24h.post	Ortho	1	4	2	3.5	0	a	1	0	0	0	0	0	0	abc	1	1	1	0	0	a	1	0	0	1	c	0	0	1	0	X	0	0	0	0	0	1	0	0	0	0	0	0
1	2	Orthopaedics	6	24h.post	Ortho	0	3	2	2.1	0	ab	1	1	0	0	0	0	0	cd	0	0	1	1	0	a	1	0	0	1	a	1	0	0	0	X	0	0	0	0	0	1	0	0	0	0	0	0
1	2	Orthopaedics	7	24h.post	Ortho	1	4	2	3.5	0	ab	1	1	0	0	0	0	0	acd	1	0	1	1	1	c	0	0	1	2	ac	1	0	1	0	X	0	0	0	0	0	3	0	0	0	0	1	0.2
1	2	Orthopaedics	8	24h.post	Ortho	1	6	3	6.1	1	e	0	0	0	0	1	0	0	bcd	0	1	1	1	2	bc	0	1	1	0	X	0	0	0	1	e	0	0	0	0	1	4	2	0	0	0	1	0.6
1	2	Orthopaedics	9	24h.post	Ortho	0	2	2	0.9	0	ab	1	1	0	0	0	0	0	abc	1	1	1	0	0	a	1	0	0	0	X	0	0	0	0	X	0	0	0	0	0	0	0	0	0	0	1	0.2
1	2	Orthopaedics	10	24h.post	Ortho	0	3	2	2	1	e	0	0	0	0	1	0	0	bd	0	1	0	1	0	a	1	0	0	1	a	1	0	0	0	X	0	0	0	0	0	2	0	0	1	1	0	0.4
1	2	Orthopaedics	11	24h.post	Ortho	0	1	1	0	2	de	0	0	0	1	1	0	0	abc	1	1	1	0	0	a	1	0	0	0	X	0	0	0	0	X	0	0	0	0	0	2	0	0	0	0	0	0
1	2	Orthopaedics	12	24h.post	Ortho	1	7	3	6.7	1	e	0	0	0	0	1	0	0	cd	0	0	1	1	1	c	0	0	1	2	ac	1	0	1	0	X	0	0	0	0	0	4	0	0	0	0	1	0.2
1	2	Orthopaedics	13	24h.post	Ortho	1	5	3	5	0	a	1	0	0	0	0	0	0	abcd	1	1	1	1	1	c	0	0	1	2	ac	1	0	1	0	X	0	0	0	0	0	3	0	0	0	0	1	0.2
1	2	Orthopaedics	14	24h.post	Ortho	0	2	2	0.9	2	de	0	0	0	1	1	0	1	b	0	1	0	0	0	a	1	0	0	0	X	0	0	0	0	X	0	0	0	0	0	3	X	X	X	X	X	0
1	2	Orthopaedics	15	24h.post	Ortho	0	3	2	2.1	0	ab	1	1	0	0	0	0	0	abcd	1	1	1	1	0	a	1	0	0	2	ac	1	0	1	0	X	0	0	0	0	0	2	0	0	0	0	1	0.2
1	2	Orthopaedics	16	24h.post	Ortho	1	4	2	3.5	0	a	1	0	0	0	0	0	0	acd	1	0	1	1	0	a	1	0	0	2	ac	1	0	1	0	X	0	0	0	0	0	2	0	0	0	0	1	0.2
1	2	Orthopaedics	17	24h.post	Ortho	0	1	1	0	0	ab	1	1	0	0	0	0	0	bcd	0	1	1	1	0	a	1	0	0	1	c	0	0	1	0	X	0	0	0	0	0	1	0	0	0	0	0	0
1	2	Orthopaedics	18	24h.post	Ortho	0	1	1	0	2	de	0	0	0	1	1	0	0	ab	1	1	0	0	1	c	0	0	1	0	X	0	0	0	0	X	0	0	0	0	0	3	0	0	0	0	2	0.4
1	2	Orthopaedics	19	24h.post	Ortho	0	1	1	0	0	ab	1	1	0	0	0	0	0	abc	1	1	1	0	1	c	0	0	1	0	X	0	0	0	0	X	0	0	0	0	0	1	0	0	0	0	1	0.2
1	2	Orthopaedics	20	24h.post	Ortho	1	5	3	4.9	0	ab	1	1	0	0	0	0	0	bcd	0	1	1	1	0	a	1	0	0	2	ac	1	0	1	0	X	0	0	0	0	0	2	0	0	0	0	1	0.2
1	2	Orthopaedics	21	24h.post	Ortho	0	3	2	1.6	1	e	0	0	0	0	1	0	0	abcd	1	1	1	1	0	a	1	0	0	1	a	1	0	0	0	X	0	0	0	0	0	2	0	0	0	0	0	0
1	2	Orthopaedics	22	24h.post	Ortho	0	2	2	0.9	2	de	0	0	0	1	1	0	1	b	0	1	0	0	0	a	1	0	0	0	X	0	0	0	0	X	0	0	0	0	0	3	0	0	0	X	0	0
1	2	Orthopaedics	23	24h.post	Ortho	0	2	2	1	0	a	1	0	0	0	0	0	0	bc	0	1	1	0	1	c	0	0	1	0	X	0	0	0	0	X	0	0	0	0	0	1	0	0	0	0	1	0.2
1	2	Orthopaedics	24	24h.post	Ortho	0	3	2	2.1	0	ab	1	1	0	0	0	0	0	abcd	1	1	1	1	0	a	1	0	0	1	c	0	0	1	0	X	0	0	0	0	0	1	0	0	0	0	0	0
1	2	Orthopaedics	25	24h.post	Ortho	0	2	1	0.9	0	ab	1	1	0	0	0	0	0	abc	1	1	1	0	1	c	0	0	1	0	X	0	0	0	1	d	0	0	0	1	0	2	0	0	0	0	1	0.2
1	2	Orthopaedics	26	24h.post	Ortho	1	4	2	3.5	0	ab	1	1	0	0	0	0	0	acd	1	0	1	1	0	a	1	0	0	2	ac	1	0	1	1	d	0	0	0	1	0	3	0	0	0	1	1	0.4
1	2	Orthopaedics	27	24h.post	Ortho	0	1	1	0	0	ab	1	1	0	0	0	0	0	abc	1	1	1	0	0	a	1	0	0	0	X	0	0	0	0	X	0	0	0	0	0	0	0	0	0	0	0	0
1	2	Orthopaedics	28	24h.post	Ortho	0	2	2	0.9	2	de	0	0	0	1	1	0	1	b	0	1	0	0	0	a	1	0	0	0	X	0	0	0	0	X	0	0	0	0	0	3	X	X	X	X	X	0
4	2	OVH	29	24h.post	OVH-Pla	1	8	3	7.5	2	de	0	0	0	1	1	2	2	x	0	0	0	0	2	bc	0	1	1	0	x	0	0	0	2	ce	0	0	1	0	1	10	2	x	x	x	2	2
4	2	OVH	30	24h.post	OVH-Melox	1	3	2	3.2	1	c	0	0	1	0	0	0	0	abcd	1	1	1	1	2	bc	0	1	1	2	ab	1	1	0	0	x	0	0	0	0	0	5	2	1	2	x	2	1.75
1	1	OVH	31	24h.post	OVH-Melox	1	7	3	6.7	2	ce	0	0	1	0	1	0	0	cd	0	0	1	1	2	bc	0	1	1	0	X	0	0	0	0	X	0	0	0	0	0	4	2	0	0	X	1	0.75
1	1	OVH	32	24h.post	OVH-Pla	0	3	2	2.1	0	ab	1	1	0	0	0	0	0	acd	1	0	1	1	1	c	0	0	1	2	ab	1	1	0	1	d	0	0	0	1	0	4	0	0	0	X	1	0.25
2	1	OVH	31	24h.post	OVH-Melox	1	7	4	7.5	2	ce	0	0	1	0	1	0	0	cd	0	0	1	1	2	bc	0	1	1	0	x	0	0	0	0	x	0	0	0	0	0	4	2	2	x	x	1	1.66667
2	1	OVH	32	24h.post	OVH-Pla	1	3	2	1.5	1	c	0	0	1	0	0	0	0	ad	1	0	0	1	0	a	1	0	0	2	ab	1	1	0	0	x	0	0	0	0	0	3	0	1	1	X	0	0.5
3	1	OVH	31	24h.post	OVH-Melox	1	6	3	5.4	2	ce	0	0	1	0	1	0	0	cd	0	0	1	1	1	b	0	1	0	0	X	0	0	0	1	e	0	1	0	0	1	4	2	0	0	0	0	0.4
3	1	OVH	32	24h.post	OVH-Pla	1	5	2	3.7	0	ab	1	1	0	0	0	0	0	acd	1	0	1	1	0	a	1	0	0	2	ab	1	1	0	0	X	0	0	0	0	0	2	0	0	0	0	0	0
4	1	OVH	31	24h.post	OVH-Melox	1	5	2	4.1	2	ce	0	0	1	0	1	0	0	cd	0	0	1	1	2	bc	0	1	1	0	x	0	0	0	0	x	0	0	0	0	0	4	2	1	1	x	1	1.25
4	1	OVH	32	24h.post	OVH-Pla	1	5	2	4.6	0	a	1	0	0	0	0	0	0	ad	1	0	0	1	1	c	0	0	1	2	ab	1	1	0	0	x	0	0	0	0	0	3	0	0	0	x	1	0.25
1	2	OVH	32	24h.post	OVH-Pla	0	2	2	0.9	0	ab	1	1	0	0	0	0	0	acd	1	0	1	1	0	a	1	0	0	1	b	0	1	0	0	X	0	0	0	0	0	1	0	0	0	0	0	0
1	2	OVH	31	24h.post	OVH-Melox	1	6	3	6	2	ce	0	0	1	0	1	0	0	cd	0	0	1	1	2	bc	0	1	1	0	X	0	0	0	0	X	0	0	0	0	0	4	2	0	0	X	1	0.75
2	2	OVH	31	24h.post	OVH-Melox	1	5	3	5.3	2	ce	0	0	1	0	1	0	0	cd	0	0	1	1	2	bc	0	1	1	0	x	0	0	0	0	x	0	0	0	0	0	4	2	0	0	x	1	0.75
2	2	OVH	32	24h.post	OVH-Pla	1	7	3	6.4	1	c	0	0	1	0	0	1	0	acd	1	0	1	1	1	c	0	0	1	2	ab	1	1	0	0	x	0	0	0	0	0	5	0	0	1	x	1	0.5
1	2	Orchiectomy	43	24h.post	ORC-Multi	1	5	3	4.8	1	e	0	0	0	0	1	0	0	cd	0	0	1	1	1	b	0	1	0	0	X	0	0	0	0	X	0	0	0	0	0	2	1	0	0	0	1	0.4
1	2	Orchiectomy	44	24h.post	ORC-Melox	1	6	3	6.1	1	e	0	0	0	0	1	0	0	ac	1	0	1	0	1	c	0	0	1	1	a	1	0	0	0	X	0	0	0	0	0	3	0	0	0	X	2	0.5
1	2	Orchiectomy	45	24h.post	ORC-Multi	0	1	1	0	0	ab	1	1	0	0	0	0	0	acd	1	0	1	1	0	a	1	0	0	0	X	0	0	0	0	X	0	0	0	0	0	0	0	0	0	0	0	0
1	2	Orchiectomy	46	24h.post	ORC-Melox	1	4	2	3.4	0	ab	1	1	0	0	0	0	0	cd	0	0	1	1	1	c	0	0	1	1	a	1	0	0	0	X	0	0	0	0	0	2	1	0	1	0	1	0.6
1	2	Orchiectomy	47	24h.post	ORC-Melox	0	2	2	0.9	0	ab	1	1	0	0	0	0	0	acd	1	0	1	1	2	bc	0	1	1	0	X	0	0	0	0	X	0	0	0	0	0	2	1	0	0	0	0	0.2
1	2	Orchiectomy	48	24h.post	ORC-Multi	0	3	2	2.1	0	ab	1	1	0	0	0	0	0	acd	1	0	1	1	2	bc	0	1	1	0	X	0	0	0	0	X	0	0	0	0	0	2	2	0	0	X	1	0.75
1	2	Orchiectomy	49	24h.post	ORC-Melox	0	1	1	0	0	ab	1	1	0	0	0	0	0	acd	1	0	1	1	0	a	1	0	0	0	X	0	0	0	0	X	0	0	0	0	0	0	1	0	0	0	1	0.4
1	2	Orchiectomy	50	24h.post	ORC-Multi	0	1	1	0	0	ab	1	1	0	0	0	0	0	acd	1	0	1	1	0	a	1	0	0	0	X	0	0	0	0	X	0	0	0	0	0	0	0	0	1	1	0	0.4
1	2	Orchiectomy	51	24h.post	ORC-Melox	0	1	1	0	0	ab	1	1	0	0	0	0	0	ac	1	0	1	0	0	a	1	0	0	0	X	0	0	0	0	X	0	0	0	0	0	0	0	0	0	0	0	0
1	2	Orchiectomy	52	24h.post	ORC-Melox	0	1	1	0	0	ab	1	1	0	0	0	0	0	acd	1	0	1	1	0	a	1	0	0	0	X	0	0	0	1	d	0	0	0	1	0	1	0	0	0	1	0	0.2
1	2	Orchiectomy	53	24h.post	ORC-Multi	0	1	1	0	0	ab	1	1	0	0	0	0	0	ac	1	0	1	0	0	a	1	0	0	0	X	0	0	0	0	X	0	0	0	0	0	0	0	0	0	1	0	0.2
1	2	Orchiectomy	54	24h.post	ORC-Multi	1	6	3	6.1	2	de	0	0	0	1	1	0	0	cd	0	0	1	1	1	b	0	1	0	0	x	0	0	0	1	e	0	0	0	0	1	4	2	0	1	X	0	0.75
1	2	Orchiectomy	55	24h.post	ORC-Multi	0	1	1	0	0	ab	1	1	0	0	0	0	0	acd	1	0	1	1	0	a	1	0	0	1	c	0	0	1	0	X	0	0	0	0	0	1	0	0	1	1	0	0.4
1	2	Orchiectomy	56	24h.post	ORC-Multi	0	2	2	0.9	0	ab	1	1	0	0	0	0	0	acd	1	0	1	1	0	a	1	0	0	1	a	1	0	0	0	X	0	0	0	0	0	1	0	0	1	0	0	0.2
1	2	Orchiectomy	57	24h.post	ORC-Melox	0	1	1	0	0	ab	1	1	0	0	0	0	0	ac	1	0	1	0	0	a	1	0	0	0	X	0	0	0	0	X	0	0	0	0	0	0	0	0	1	0	0	0.2
1	2	Orchiectomy	58	24h.post	ORC-Melox	0	1	1	0	0	ab	1	1	0	0	0	0	0	ac	1	0	1	0	0	a	1	0	0	1	a	1	0	0	0	X	0	0	0	0	0	1	0	0	0	1	0	0.2
2	1	Orthopaedics	1	Baseline	Ortho	1	6	3	6	1	e	0	0	0	0	1	1	1	d	0	0	0	1	2	bc	0	1	1	1	a	1	0	0	0	x	0	0	0	0	0	6	1	2	2	x	1	1.5
2	1	Orthopaedics	2	Baseline	Ortho	1	5	3	5.2	1	e	0	0	0	0	1	1	1	b	0	1	0	0	2	bc	0	1	1	0	x	0	0	0	0	x	0	0	0	0	0	5	1	x	x	x	1	1
2	1	Orthopaedics	3	Baseline	Ortho	0	1	1	0.1	0	ab	1	1	0	0	0	0	0	bc	0	1	1	0	0	a	1	0	0	0	x	0	0	0	0	x	0	0	0	0	0	0	0	0	0	x	0	0
2	1	Orthopaedics	4	Baseline	Ortho	0	1	1	0.1	0	ab	1	1	0	0	0	0	0	abc	1	1	1	0	0	a	1	0	0	0	x	0	0	0	0	x	0	0	0	0	0	0	0	0	0	0	0	0
2	1	Orthopaedics	5	Baseline	Ortho	0	1	1	0	0	ab	1	1	0	0	0	0	0	ac	1	0	1	0	0	a	1	0	0	1	a	1	0	0	0	x	0	0	0	0	0	1	0	0	0	0	0	0
2	1	Orthopaedics	6	Baseline	Ortho	0	1	1	0	0	a	1	0	0	0	0	0	0	abcd	1	1	1	1	0	a	1	0	0	0	x	0	0	0	0	x	0	0	0	0	0	0	0	0	0	0	0	0
2	1	Orthopaedics	7	Baseline	Ortho	0	1	1	0.1	1	e	0	0	0	0	1	0	0	abd	1	1	0	1	1	c	0	0	1	1	a	1	0	0	0	x	0	0	0	0	0	3	0	0	0	0	1	0.2
2	1	Orthopaedics	8	Baseline	Ortho	0	1	1	0.1	0	ab	1	1	0	0	0	0	0	abc	1	1	1	0	0	a	1	0	0	0	x	0	0	0	0	x	0	0	0	0	0	0	0	0	0	0	0	0
2	1	Orthopaedics	9	Baseline	Ortho	0	1	1	0	1	e	0	0	0	0	1	0	0	abc	1	1	1	0	0	a	1	0	0	0	x	0	0	0	0	x	0	0	0	0	0	1	0	0	0	0	0	0
2	1	Orthopaedics	10	Baseline	Ortho	1	2	2	0.9	1	e	0	0	0	0	1	1	1	d	0	0	0	1	1	b	0	1	0	0	x	0	0	0	0	x	0	0	0	0	0	4	1	0	0	0	0	0.2
2	1	Orthopaedics	11	Baseline	Ortho	0	1	1	0.1	0	ab	1	1	0	0	0	0	0	cd	0	0	1	1	0	a	1	0	0	0	x	0	0	0	0	x	0	0	0	0	0	0	0	0	0	0	0	0
2	1	Orthopaedics	12	Baseline	Ortho	1	2	2	0.4	0	ab	1	1	0	0	0	0	0	abcd	1	1	1	1	1	b	0	1	0	0	x	0	0	0	0	x	0	0	0	0	0	1	1	0	0	0	1	0.4
2	1	Orthopaedics	13	Baseline	Ortho	0	1	1	0.1	0	a	1	0	0	0	0	0	0	abcd	1	1	1	1	1	c	0	0	1	0	x	0	0	0	0	x	0	0	0	0	0	1	0	0	0	0	1	0.2
2	1	Orthopaedics	14	Baseline	Ortho	0	1	1	0	0	ab	1	1	0	0	0	0	0	abc	1	1	1	0	0	a	1	0	0	0	x	0	0	0	0	x	0	0	0	0	0	0	0	0	0	0	0	0
2	1	Orthopaedics	15	Baseline	Ortho	1	4	3	3.9	1	e	0	0	0	0	1	1	0	bd	0	1	0	1	0	a	1	0	0	1	a	1	0	0	0	x	0	0	0	0	0	3	0	0	x	x	0	0
2	1	Orthopaedics	16	Baseline	Ortho	0	1	1	0	0	a	1	0	0	0	0	0	0	abcd	1	1	1	1	0	a	1	0	0	1	a	1	0	0	0	x	0	0	0	0	0	1	0	0	0	0	0	0
2	1	Orthopaedics	17	Baseline	Ortho	0	1	1	0.1	0	ab	1	1	0	0	0	0	0	abc	1	1	1	0	0	a	1	0	0	1	c	0	0	1	0	x	0	0	0	0	0	1	0	0	0	0	0	0
2	1	Orthopaedics	18	Baseline	Ortho	0	1	1	0	0	ab	1	1	0	0	0	0	0	ac	1	0	1	0	1	c	0	0	1	0	x	0	0	0	0	x	0	0	0	0	0	1	0	0	0	0	1	0.2
2	1	Orthopaedics	19	Baseline	Ortho	1	10	4	10	2	de	0	0	0	1	1	2	2	x	0	0	0	0	1	c	0	0	1	0	x	0	0	0	1	e	0	0	0	0	1	8	x	x	x	x	2	2
2	1	Orthopaedics	20	Baseline	Ortho	0	1	1	0	0	ab	1	1	0	0	0	0	0	cd	0	0	1	1	0	a	1	0	0	0	x	0	0	0	0	x	0	0	0	0	0	0	0	0	0	0	0	0
2	1	Orthopaedics	21	Baseline	Ortho	0	1	1	0.2	0	ab	1	1	0	0	0	0	0	abcd	1	1	1	1	0	a	1	0	0	0	x	0	0	0	0	x	0	0	0	0	0	0	0	0	0	0	0	0
2	1	Orthopaedics	22	Baseline	Ortho	0	1	1	0	0	ab	1	1	0	0	0	0	0	bc	0	1	1	0	0	a	1	0	0	0	x	0	0	0	0	x	0	0	0	0	0	0	0	0	0	0	0	0
2	1	Orthopaedics	23	Baseline	Ortho	0	1	1	0	0	b	0	1	0	0	0	0	0	abc	1	1	1	0	0	a	1	0	0	0	x	0	0	0	0	x	0	0	0	0	0	0	0	0	0	0	0	0
2	1	Orthopaedics	24	Baseline	Ortho	0	1	1	0	0	ab	1	1	0	0	0	0	0	abc	1	1	1	0	0	a	1	0	0	0	x	0	0	0	0	x	0	0	0	0	0	0	0	0	0	0	1	0.2
2	1	Orthopaedics	25	Baseline	Ortho	0	1	1	0	0	ab	1	1	0	0	0	0	0	abc	1	1	1	0	0	a	1	0	0	0	X	0	0	0	0	x	0	0	0	0	0	0	0	0	0	0	0	0
2	1	Orthopaedics	26	Baseline	Ortho	1	5	3	4.9	1	e	0	0	0	0	1	1	1	b	0	1	0	0	2	bc	0	1	1	0	x	0	0	0	0	x	0	0	0	0	0	5	1	x	x	2	1	1.33333
2	1	Orthopaedics	27	Baseline	Ortho	0	1	1	0.1	1	e	0	0	0	0	1	0	1	b	0	1	0	0	0	a	1	0	0	0	x	0	0	0	0	x	0	0	0	0	0	2	0	x	x	x	0	0
2	1	Orthopaedics	28	Baseline	Ortho	0	1	1	0.2	0	ab	1	1	0	0	0	0	0	ac	1	0	1	0	0	a	1	0	0	0	x	0	0	0	0	x	0	0	0	0	0	0	0	0	0	0	0	0
3	2	OVH	32	Baseline	OVH-Pla	1	7	2	0	2	de	0	0	0	1	1	0	0	cd	0	0	1	1	2	bc	0	1	1	0	x	0	0	0	1	a	1	0	0	0	0	5	2	0	0	0	2	0.8
3	2	OVH	31	Baseline	OVH-Melox	0	1	1	0	0	ab	1	1	0	0	0	0	0	acd	1	0	1	1	0	a	1	0	0	0	x	0	0	0	0	x	0	0	0	0	0	0	0	0	0	0	0	0
4	2	OVH	31	Baseline	OVH-Melox	0	1	1	0	0	ab	1	1	0	0	0	0	0	bc	0	1	1	0	0	a	1	0	0	0	x	0	0	0	0	x	0	0	0	0	0	0	0	0	0	x	0	0
4	2	OVH	32	Baseline	OVH-Pla	0	6	3	6.5	2	de	0	0	0	1	1	0	1	d	0	0	0	1	2	bc	0	1	1	0	X	0	0	0	0	X	0	0	0	0	0	5	2	1	1	X	1	1.25
1	1	OVH	33	Baseline	OVH-Melox	1	10	4	10	2	de	0	0	0	1	1	2	2	X	0	0	0	0	2	bc	0	1	1	0	X	0	0	0	0	X	0	0	0	0	0	8	2	0	X	X	2	1.33333
1	1	OVH	34	Baseline	OVH-Pla	1	6	3	6.4	2	ce	0	0	1	0	1	0	0	bcd	0	1	1	1	2	bc	0	1	1	1	a	1	0	0	1	e	0	0	0	0	1	6	2	0	1	X	2	1.25
2	1	OVH	33	Baseline	OVH-Melox	1	9	4	9	2	de	0	0	0	1	1	2	2	x	0	0	0	0	2	bc	0	1	1	0	x	0	0	0	0	x	0	0	0	0	0	8	2	x	x	x	2	2
2	1	OVH	34	Baseline	OVH-Pla	1	7	4	7.1	1	c	0	0	1	0	0	1	0	abcd	1	1	1	1	2	bc	0	1	1	0	x	0	0	0	1	e	0	0	0	0	1	5	2	1	1	x	2	1.5
3	1	OVH	33	Baseline	OVH-Melox	1	6	3	4.9	2	de	0	0	0	1	1	2	2	x	0	0	0	0	2	bc	0	1	1	0	x	0	0	0	1	e	0	0	0	0	1	9	2	0	0	0	2	0.8
3	1	OVH	34	Baseline	OVH-Pla	1	4	2	3.7	1	c	0	0	1	0	0	0	0	bc	0	1	1	0	2	bc	0	1	1	1	a	1	0	0	0	x	0	0	0	0	0	4	2	0	0	0	2	0.8
4	1	OVH	34	Baseline	OVH-Pla	0	3	1	0	1	c	0	0	1	0	0	0	0	bc	0	1	1	0	2	bc	0	1	1	1	a	1	0	0	0	x	0	0	0	0	0	4	2	0	1	x	2	1.25
4	1	OVH	33	Baseline	OVH-Melox	1	7	3	8	2	de	0	0	0	1	1	2	2	x	0	0	0	0	2	bc	0	1	1	0	x	0	0	0	0	x	0	0	0	0	0	8	2	1	1	x	2	1.5
1	2	OVH	33	Baseline	OVH-Melox	1	10	4	10	2	de	0	0	0	1	1	2	2	X	0	0	0	0	2	bc	0	1	1	0	X	0	0	0	0	X	0	0	0	0	0	8	2	0	X	X	2	1.33333
1	2	OVH	34	Baseline	OVH-Pla	1	7	3	6.9	0	ab	1	1	0	0	0	0	0	bcd	0	1	1	1	2	bc	0	1	1	0	X	0	0	0	1	e	0	0	0	0	1	3	2	0	1	X	2	1.25
2	1	Orchiectomy	43	Baseline	ORC-Multi	0	1	1	0	0	ab	1	1	0	0	0	0	0	ac	1	0	1	0	0	a	1	0	0	0	x	0	0	0	0	x	0	0	0	0	0	0	0	0	0	0	0	0
2	1	Orchiectomy	44	Baseline	ORC-Melox	1	7	3	6.4	1	e	0	0	0	0	1	1	0	cd	0	0	1	1	1	c	0	0	1	0	x	0	0	0	2	ce	0	1	1	0	1	5	0	1	1	x	2	1
2	1	Orchiectomy	45	Baseline	ORC-Multi	0	1	1	0	0	ab	1	1	0	0	0	0	0	ac	1	0	1	0	0	a	1	0	0	0	x	0	0	0	0	x	0	0	0	0	0	0	0	0	0	0	0	0
2	1	Orchiectomy	46	Baseline	ORC-Melox	1	2	2	0.2	0	ab	1	1	0	0	0	0	0	acd	1	0	1	1	2	bc	0	1	1	0	x	0	0	0	0	x	0	0	0	0	0	2	1	0	0	0	0	0.2
2	1	Orchiectomy	47	Baseline	ORC-Melox	1	4	2	3.1	1	c	0	0	1	0	0	0	0	acd	1	0	1	1	2	bc	0	1	1	0	x	0	0	0	0	x	0	0	0	0	0	3	2	1	1	x	1	1.25
2	1	Orchiectomy	48	Baseline	ORC-Multi	1	5	3	5.1	2	de	0	0	0	1	1	0	0	acd	1	0	1	1	1	b	0	1	0	0	x	0	0	0	1	e	0	0	0	0	1	4	1	2	2	2	1	1.6
2	1	Orchiectomy	49	Baseline	ORC-Melox	0	1	1	0	0	ab	1	1	0	0	0	0	0	ac	1	0	1	0	1	c	0	0	1	0	x	0	0	0	0	x	0	0	0	0	0	1	0	0	0	x	1	0.25
2	1	Orchiectomy	50	Baseline	ORC-Multi	0	1	1	0	0	ab	1	1	0	0	0	0	0	ac	1	0	1	0	0	a	1	0	0	0	x	0	0	0	0	x	0	0	0	0	0	0	0	0	0	x	0	0
2	1	Orchiectomy	51	Baseline	ORC-Melox	1	5	3	5	2	de	0	0	0	1	1	2	2	x	0	0	0	0	0	a	1	0	0	0	x	0	0	0	0	x	0	0	0	0	0	6	2	0	x	x	1	1
2	1	Orchiectomy	52	Baseline	ORC-Melox	1	2	2	0.3	0	ab	1	1	0	0	0	0	0	acd	1	0	1	1	0	a	1	0	0	0	x	0	0	0	0	x	0	0	0	0	0	0	0	0	x	x	0	0
2	1	Orchiectomy	53	Baseline	ORC-Multi	0	1	1	0	0	ab	1	1	0	0	0	0	1	c	0	0	1	0	0	a	1	0	0	0	x	0	0	0	0	x	0	0	0	0	0	1	0	0	0	x	0	0
2	1	Orchiectomy	54	Baseline	ORC-Multi	1	3	2	1.5	1	c	0	0	1	0	0	0	1	c	0	0	1	0	1	b	0	1	0	0	x	0	0	0	1	d	0	0	0	1	0	4	2	0	x	x	1	1
2	1	Orchiectomy	55	Baseline	ORC-Multi	0	1	1	0	0	ab	1	1	0	0	0	0	0	acd	1	0	1	1	0	a	1	0	0	0	x	0	0	0	0	x	0	0	0	0	0	0	0	0	x	x	0	0
2	1	Orchiectomy	56	Baseline	ORC-Multi	0	1	1	0.2	0	ab	1	1	0	0	0	0	0	acd	1	0	1	1	0	a	1	0	0	0	x	0	0	0	0	x	0	0	0	0	0	0	0	0	0	0	0	0
2	1	Orchiectomy	57	Baseline	ORC-Melox	0	1	1	0	0	ab	1	1	0	0	0	0	0	ac	1	0	1	0	0	a	1	0	0	0	x	0	0	0	0	x	0	0	0	0	0	0	0	0	0	x	0	0
2	1	Orchiectomy	58	Baseline	ORC-Melox	1	2	2	0.2	0	ab	1	1	0	0	0	0	1	c	0	0	1	0	0	a	1	0	0	0	x	0	0	0	1	e	0	0	0	0	1	2	0	0	0	x	0	0
2	1	Orthopaedics	1	Pain	Ortho	1	9	4	9.3	2	de	0	0	0	1	1	2	2	x	0	0	0	0	2	bc	0	1	1	1	c	0	0	1	1	a	1	0	0	0	0	10	2	2	2	2	1	1.8
2	1	Orthopaedics	2	Pain	Ortho	1	8	4	9.1	1	e	0	0	0	0	1	2	2	x	0	0	0	0	1	b	0	1	0	0	X	0	0	0	2	ae	1	0	0	0	1	8	1	1	x	x	0	0.666667
2	1	Orthopaedics	3	Pain	Ortho	1	5	3	5.1	1	e	0	0	0	0	1	1	1	b	0	1	0	0	1	c	0	0	1	2	ac	1	0	1	0	x	0	0	0	0	0	6	0	2	2	1	0	1
2	1	Orthopaedics	4	Pain	Ortho	1	5	3	5.2	1	e	0	0	0	0	1	1	2	x	0	0	0	0	2	bc	0	1	1	2	ac	1	0	1	0	x	0	0	0	0	0	8	1	x	x	x	1	1
2	1	Orthopaedics	5	Pain	Ortho	1	8	4	8.6	1	e	0	0	0	0	1	1	2	x	0	0	0	0	2	bc	0	1	1	2	ac	1	0	1	0	x	0	0	0	0	0	8	2	x	x	x	1	1.5
2	1	Orthopaedics	6	Pain	Ortho	1	8	4	7.5	2	de	0	0	0	1	1	2	2	x	0	0	0	0	1	b	0	1	0	0	x	0	0	0	2	ae	1	0	0	0	1	9	1	2	2	x	1	1.5
2	1	Orthopaedics	7	Pain	Ortho	1	9	4	9.2	1	e	0	0	0	0	1	1	1	a	1	0	0	0	1	b	0	1	0	2	ac	1	0	1	2	ae	1	0	0	0	1	8	2	2	2	2	0	1.6
2	1	Orthopaedics	8	Pain	Ortho	1	9	4	9.7	1	e	0	0	0	0	1	2	2	x	0	0	0	0	2	bc	0	1	1	0	x	0	0	0	1	e	0	0	0	0	1	8	1	x	2	x	1	1.33333
2	1	Orthopaedics	9	Pain	Ortho	1	10	4	9	2	de	0	0	0	1	1	2	2	x	0	0	0	0	1	c	0	0	1	0	x	0	0	0	2	ae	1	0	0	0	1	9	1	x	x	x	1	1
2	1	Orthopaedics	10	Pain	Ortho	1	5	3	5	2	de	0	0	0	1	1	1	2	x	0	0	0	0	2	bc	0	1	1	1	a	1	0	0	1	e	0	0	0	0	1	9	1	x	x	x	1	1
2	1	Orthopaedics	11	Pain	Ortho	1	7	4	7.4	1	e	0	0	0	0	1	1	1	d	0	0	0	1	1	c	0	0	1	2	ac	1	0	1	0	x	0	0	0	0	0	6	0	1	0	x	1	0.5
2	1	Orthopaedics	12	Pain	Ortho	1	10	4	10	2	de	0	0	0	1	1	2	2	x	0	0	0	0	2	bc	0	1	1	0	x	0	0	0	2	ae	1	0	0	0	1	10	2	2	2	2	1	1.8
2	1	Orthopaedics	13	Pain	Ortho	1	10	4	10	2	de	0	0	0	1	1	1	2	x	0	0	0	0	1	b	0	1	0	1	c	0	0	1	2	ac	1	0	1	0	0	9	2	2	x	2	1	1.75
2	1	Orthopaedics	14	Pain	Ortho	1	8	4	8.5	2	de	0	0	0	1	1	1	1	d	0	0	0	1	2	bc	0	1	1	1	c	0	0	1	1	e	0	0	0	0	1	8	1	1	1	x	1	1
2	1	Orthopaedics	15	Pain	Ortho	1	10	4	10	2	de	0	0	0	1	1	2	2	x	0	0	0	0	1	b	0	1	0	0	x	0	0	0	1	a	1	0	0	0	0	8	2	1	x	x	0	1
2	1	Orthopaedics	16	Pain	Ortho	1	5	3	4.7	2	de	0	0	0	1	1	1	2	x	0	0	0	0	0	a	1	0	0	0	x	0	0	0	2	ae	1	0	0	0	1	7	1	0	0	x	0	0.25
2	1	Orthopaedics	17	Pain	Ortho	1	8	4	8.5	1	e	0	0	0	0	1	1	2	x	0	0	0	0	2	bc	0	1	1	1	a	1	0	0	0	x	0	0	0	0	0	7	1	2	x	2	1	1.5
2	1	Orthopaedics	18	Pain	Ortho	1	10	4	10	2	de	0	0	0	1	1	2	2	x	0	0	0	0	2	bc	0	1	1	0	x	0	0	0	2	ce	0	0	1	0	1	10	2	x	x	x	1	1.5
2	1	Orthopaedics	19	Pain	Ortho	1	6	3	5.9	2	de	0	0	0	1	1	1	2	x	0	0	0	0	1	b	0	1	0	1	a	1	0	0	2	ce	0	0	1	0	1	9	1	2	x	2	1	1.5
2	1	Orthopaedics	20	Pain	Ortho	1	7	4	7.1	1	e	0	0	0	0	1	1	2	x	0	0	0	0	1	b	0	1	0	2	ac	1	0	1	1	e	0	0	0	0	1	8	2	x	x	0	1	1
2	1	Orthopaedics	21	Pain	Ortho	1	9	4	9.6	2	de	0	0	0	1	1	2	2	x	0	0	0	0	1	b	0	1	0	0	x	0	0	0	1	e	0	0	0	0	1	8	2	x	x	x	0	1
2	1	Orthopaedics	22	Pain	Ortho	1	8	4	8.1	2	de	0	0	0	1	1	1	2	x	0	0	0	0	1	b	0	1	0	1	c	0	0	1	2	ad	1	0	0	1	0	9	1	1	2	x	1	1.25
2	1	Orthopaedics	23	Pain	Ortho	1	5	3	4.6	1	e	0	0	0	0	1	1	1	c	0	0	1	0	1	c	0	0	1	2	ac	1	0	1	1	e	0	0	0	0	1	7	1	2	1	x	0	1
2	1	Orthopaedics	24	Pain	Ortho	1	6	3	6.2	1	e	0	0	0	0	1	1	0	cd	0	0	1	1	1	c	0	0	1	2	ac	1	0	1	0	x	0	0	0	0	0	5	0	2	2	2	1	1.4
2	1	Orthopaedics	25	Pain	Ortho	1	5	3	5.5	1	e	0	0	0	0	1	0	1	b	0	1	0	0	0	a	1	0	0	1	C	0	0	1	0	x	0	0	0	0	0	3	1	1	x	0	1	0.75
2	1	Orthopaedics	26	Pain	Ortho	1	10	4	9.8	2	de	0	0	0	1	1	2	2	x	0	0	0	0	2	bc	0	1	1	0	x	0	0	0	1	e	0	0	0	0	1	9	2	x	x	x	x	2
2	1	Orthopaedics	27	Pain	Ortho	1	5	2	4.5	0	ab	1	1	0	0	0	0	0	abc	1	1	1	0	0	a	1	0	0	2	ac	1	0	1	0	x	0	0	0	0	0	2	1	1	2	1	1	1.2
2	1	Orthopaedics	28	Pain	Ortho	1	8	4	7.9	1	e	0	0	0	0	1	1	2	x	0	0	0	0	1	c	0	0	1	1	a	1	0	0	0	x	0	0	0	0	0	6	x	x	x	x	2	2
3	2	OVH	32	Pain	OVH-Pla	1	7	3	6.6	2	ce	0	0	1	0	1	0	0	cd	0	0	1	1	2	bc	0	1	1	1	b	0	1	0	2	ae	1	0	0	0	1	7	2	0	0	0	2	0.8
3	2	OVH	31	Pain	OVH-Melox	1	6	3	5.4	2	de	0	0	0	1	1	2	2	x	0	0	0	0	2	bc	0	1	1	1	a	1	0	0	2	ae	1	0	0	0	1	11	2	0	0	0	1	0.6
4	2	OVH	31	Pain	OVH-Melox	1	9	4	7.8	2	de	0	0	0	1	1	1	2	x	0	0	0	0	2	bc	0	1	1	1	a	1	0	0	2	cde	0	0	1	1	1	10	2	1	2	x	2	1.75
4	2	OVH	32	Pain	OVH-Pla	1	8	3	6.3	2	ce	0	0	1	0	1	1	2	X	0	0	0	0	2	bc	0	1	1	2	ab	1	1	0	1	c	0	0	1	0	0	10	2	0	1	X	1	1
1	1	OVH	33	Pain	OVH-Melox	1	8	4	7.8	2	de	0	0	0	1	1	0	1	d	0	0	0	1	2	bc	0	1	1	1	a	1	0	0	0	X	0	0	0	0	0	6	2	0	X	X	2	1.33333
1	1	OVH	34	Pain	OVH-Pla	1	10	4	10	2	de	0	0	0	1	1	2	2	X	0	0	0	0	2	bc	0	1	1	0	X	0	0	0	0	X	0	0	0	0	0	8	2	X	X	X	2	2
2	1	OVH	33	Pain	OVH-Melox	1	5	3	4.8	1	e	0	0	0	0	1	1	1	d	0	0	0	1	2	bc	0	1	1	1	a	1	0	0	0	x	0	0	0	0	0	6	2	0	x	x	1	1
2	1	OVH	34	Pain	OVH-Pla	1	10	4	10	2	de	0	0	0	1	1	2	2	x	0	0	0	0	2	bc	0	1	1	0	x	0	0	0	1	e	0	1	0	0	1	9	2	x	x	x	2	2
3	1	OVH	33	Pain	OVH-Melox	1	5	3	4.1	1	e	0	0	0	0	1	0	1	d	0	0	0	1	2	bc	0	1	1	1	a	1	0	0	1	a	1	0	0	0	0	6	2	0	0	0	2	0.8
3	1	OVH	34	Pain	OVH-Pla	1	8	3	6.2	2	de	0	0	0	1	1	2	2	x	0	0	0	0	2	bc	0	1	1	0	x	0	0	0	1	ae	1	1	0	0	1	9	2	0	0	0	2	0.8
4	1	OVH	34	Pain	OVH-Pla	1	8	3	7.8	2	de	0	0	0	1	1	2	2	x	0	0	0	0	2	bc	0	1	1	0	x	0	0	0	1	e	0	1	0	0	1	9	2	x	x	x	2	2
4	1	OVH	33	Pain	OVH-Melox	1	9	3	7.3	1	e	0	0	0	0	1	1	1	d	0	0	0	1	2	bc	0	1	1	1	a	1	0	0	0	x	0	0	0	0	0	6	2	1	1	x	2	1.5
1	2	OVH	33	Pain	OVH-Melox	1	7	3	6.7	2	de	0	0	0	1	1	0	0	cd	0	0	1	1	2	bc	0	1	1	1	a	1	0	0	1	e	0	0	0	0	1	6	2	0	X	X	1	1
1	2	OVH	34	Pain	OVH-Pla	1	10	4	10	2	de	0	0	0	1	1	2	2	X	0	0	0	0	2	bc	0	1	1	0	X	0	0	0	1	e	0	0	0	0	1	9	2	X	X	X	2	2
2	1	Orchiectomy	43	Pain	ORC-Multi	1	6	3	6	1	e	0	0	0	0	1	1	1	d	0	0	0	1	2	bc	0	1	1	2	ab	1	1	0	0	x	0	0	0	0	0	7	1	2	x	2	1	1.5
2	1	Orchiectomy	44	Pain	ORC-Melox	1	7	3	7.1	2	de	0	0	0	1	1	1	1	d	0	0	0	1	2	bc	0	1	1	0	x	0	0	0	0	x	0	0	0	0	0	6	2	2	1	2	2	1.8
2	1	Orchiectomy	45	Pain	ORC-Multi	1	9	4	9.4	2	de	0	0	0	1	1	1	1	d	0	0	0	1	2	bc	0	1	1	1	a	1	0	0	1	e	0	0	0	0	1	8	2	1	x	x	2	1.66667
2	1	Orchiectomy	46	Pain	ORC-Melox	1	8	4	7.8	2	de	0	0	0	1	1	1	1	d	0	0	0	1	2	bc	0	1	1	1	a	1	0	0	1	e	0	0	0	0	1	8	2	2	x	2	1	1.75
2	1	Orchiectomy	47	Pain	ORC-Melox	1	10	4	10	2	de	0	0	0	1	1	1	2	x	0	0	0	0	2	bc	0	1	1	1	b	0	1	0	1	e	0	0	0	0	1	9	2	x	x	x	1	1.5
2	1	Orchiectomy	48	Pain	ORC-Multi	1	5	3	5.1	0	ab	1	1	0	0	0	1	0	acd	1	0	1	1	2	bc	0	1	1	1	a	1	0	0	0	x	0	0	0	0	0	4	2	2	0	2	2	1.6
2	1	Orchiectomy	49	Pain	ORC-Melox	1	5	3	5	1	d	0	0	0	1	0	1	0	cd	0	0	1	1	2	bc	0	1	1	0	x	0	0	0	1	e	0	0	0	0	1	5	2	0	0	x	1	0.75
2	1	Orchiectomy	50	Pain	ORC-Multi	1	3	2	0.9	1	c	0	0	1	0	0	0	0	acd	1	0	1	1	1	c	0	0	1	1	a	1	0	0	0	x	0	0	0	0	0	3	0	0	1	x	1	0.5
2	1	Orchiectomy	51	Pain	ORC-Melox	1	3	2	2.1	2	cd	0	0	1	1	0	1	0	ac	1	0	1	0	1	b	0	1	0	1	a	1	0	0	1	e	0	0	0	0	1	6	2	1	x	x	2	1.66667
2	1	Orchiectomy	52	Pain	ORC-Melox	1	10	4	9.6	2	de	0	0	0	1	1	2	2	x	0	0	0	0	2	bc	0	1	1	0	x	0	0	0	0	x	0	0	0	0	0	8	2	2	2	2	1	1.8
2	1	Orchiectomy	53	Pain	ORC-Multi	1	5	3	5.3	1	d	0	0	0	1	0	0	0	ad	1	0	0	1	2	bc	0	1	1	1	a	1	0	0	1	e	0	0	0	0	1	5	2	0	0	x	1	0.75
2	1	Orchiectomy	54	Pain	ORC-Multi	1	2	2	0.8	0	a	1	0	0	0	0	0	0	ad	1	0	0	1	1	b	0	1	0	1	a	1	0	0	1	e	0	0	0	0	1	3	2	0	1	x	2	1.25
2	1	Orchiectomy	55	Pain	ORC-Multi	1	9	4	8.7	1	e	0	0	0	0	1	1	1	d	0	0	0	1	2	bc	0	1	1	0	x	0	0	0	1	e	0	1	0	0	1	6	2	2	2	2	2	2
2	1	Orchiectomy	56	Pain	ORC-Multi	1	3	2	1.1	0	ab	1	1	0	0	0	0	0	acd	1	0	1	1	1	c	0	0	1	1	a	1	0	0	0	x	0	0	0	0	0	2	0	0	1	0	1	0.4
2	1	Orchiectomy	57	Pain	ORC-Melox	1	4	3	4.4	0	ab	1	1	0	0	0	0	0	cd	0	0	1	1	1	c	0	0	1	2	ab	1	1	0	1	e	0	0	0	0	1	4	0	0	1	x	1	0.5
2	1	Orchiectomy	58	Pain	ORC-Melox	1	9	4	9.1	2	ce	0	0	1	0	1	0	0	cd	0	0	1	1	2	bc	0	1	1	2	ab	1	1	0	1	e	0	0	0	0	1	7	2	1	x	x	1	1.33333
2	1	Orthopaedics	1	Analgesia	Ortho	1	8	4	8	2	de	0	0	0	1	1	2	2	x	0	0	0	0	2	bc	0	1	1	0	x	0	0	0	0	x	0	0	0	0	0	8	1	1	x	x	x	1
2	1	Orthopaedics	2	Analgesia	Ortho	1	9	4	9.1	2	de	0	0	0	1	1	2	2	x	0	0	0	0	1	b	0	1	0	0	X	0	0	0	1	e	0	0	0	0	1	8	2	2	x	x	1	1.66667
2	1	Orthopaedics	3	Analgesia	Ortho	1	3	2	1.9	1	e	0	0	0	0	1	1	0	acd	1	0	1	1	1	b	0	1	0	2	ac	1	0	1	1	e	0	0	0	0	1	6	2	0	1	0	0	0.6
2	1	Orthopaedics	4	Analgesia	Ortho	1	8	4	8.8	2	de	0	0	0	1	1	1	2	x	0	0	0	0	2	bc	0	1	1	1	a	1	0	0	0	x	0	0	0	0	0	8	2	2	x	x	2	2
2	1	Orthopaedics	5	Analgesia	Ortho	1	5	3	4.7	2	de	0	0	0	1	1	2	2	x	0	0	0	0	1	b	0	1	0	0	x	0	0	0	0	x	0	0	0	0	0	7	1	x	x	x	0	0.5
2	1	Orthopaedics	6	Analgesia	Ortho	1	8	4	7.8	1	e	0	0	0	0	1	2	2	x	0	0	0	0	1	b	0	1	0	0	x	0	0	0	0	x	0	0	0	0	0	6	2	2	2	x	1	1.75
2	1	Orthopaedics	7	Analgesia	Ortho	1	10	4	9.8	2	de	0	0	0	1	1	2	2	x	0	0	0	0	1	b	0	1	0	0	x	0	0	0	1	e	0	0	0	0	1	8	2	x	x	x	1	1.5
2	1	Orthopaedics	8	Analgesia	Ortho	1	8	4	9.2	2	de	0	0	0	1	1	2	2	x	0	0	0	0	2	bc	0	1	1	0	x	0	0	0	0	x	0	0	0	0	0	8	1	x	x	x	1	1
2	1	Orthopaedics	9	Analgesia	Ortho	1	9	4	9	2	de	0	0	0	1	1	2	2	x	0	0	0	0	2	bc	0	1	1	0	x	0	0	0	0	x	0	0	0	0	0	8	1	x	x	x	1	1
2	1	Orthopaedics	10	Analgesia	Ortho	1	10	4	10	2	de	0	0	0	1	1	2	2	x	0	0	0	0	2	bc	0	1	1	0	x	0	0	0	0	x	0	0	0	0	0	8	1	x	x	x	1	1
2	1	Orthopaedics	11	Analgesia	Ortho	1	8	4	8.8	1	e	0	0	0	0	1	1	1	d	0	0	0	1	0	a	1	0	0	2	ac	1	0	1	0	x	0	0	0	0	0	5	2	x	x	x	1	1.5
2	1	Orthopaedics	12	Analgesia	Ortho	1	10	4	10	2	de	0	0	0	1	1	1	2	x	0	0	0	0	2	bc	0	1	1	0	x	0	0	0	2	ac	1	0	1	0	0	9	1	2	x	2	1	1.5
2	1	Orthopaedics	13	Analgesia	Ortho	1	9	4	9.3	2	de	0	0	0	1	1	2	2	x	0	0	0	0	1	b	0	1	0	0	x	0	0	0	0	x	0	0	0	0	0	7	2	1	x	x	0	1
2	1	Orthopaedics	14	Analgesia	Ortho	1	9	4	9.5	2	de	0	0	0	1	1	1	1	c	0	0	1	0	2	bc	0	1	1	1	c	0	0	1	0	x	0	0	0	0	0	7	2	1	1	x	2	1.5
2	1	Orthopaedics	15	Analgesia	Ortho	1	10	4	10	2	de	0	0	0	1	1	2	2	x	0	0	0	0	1	b	0	1	0	0	x	0	0	0	1	d	0	0	0	1	0	8	2	0	x	x	0	0.666667
2	1	Orthopaedics	16	Analgesia	Ortho	1	10	4	10	2	de	0	0	0	1	1	2	2	x	0	0	0	0	2	bc	0	1	1	0	x	0	0	0	1	e	0	1	0	0	1	9	2	x	x	x	1	1.5
2	1	Orthopaedics	17	Analgesia	Ortho	1	8	4	8.5	1	e	0	0	0	0	1	1	2	x	0	0	0	0	2	bc	0	1	1	0	x	0	0	0	2	ade	1	0	0	1	1	8	1	0	0	0	1	0.4
2	1	Orthopaedics	18	Analgesia	Ortho	1	3	2	3	1	e	0	0	0	0	1	1	0	bc	0	1	1	0	1	c	0	0	1	2	ac	1	0	1	0	x	0	0	0	0	0	5	0	0	0	x	1	0.25
2	1	Orthopaedics	19	Analgesia	Ortho	1	9	4	9.7	2	de	0	0	0	1	1	1	2	x	0	0	0	0	2	bc	0	1	1	0	x	0	0	0	1	e	0	0	0	0	1	8	1	x	x	x	X	1
2	1	Orthopaedics	20	Analgesia	Ortho	1	5	3	5	1	e	0	0	0	0	1	1	1	d	0	0	0	1	1	b	0	1	0	2	ac	1	0	1	0	x	0	0	0	0	0	6	1	1	2	1	0	1
2	1	Orthopaedics	21	Analgesia	Ortho	1	9	4	9.6	2	de	0	0	0	1	1	2	2	x	0	0	0	0	1	b	0	1	0	0	x	0	0	0	1	a	1	0	0	0	0	8	2	2	x	2	1	1.75
2	1	Orthopaedics	22	Analgesia	Ortho	1	3	2	1.3	1	e	0	0	0	0	1	0	0	bd	0	1	0	1	1	b	0	1	0	1	a	1	0	0	0	x	0	0	0	0	0	3	2	0	0	0	1	0.6
2	1	Orthopaedics	23	Analgesia	Ortho	1	5	3	4.8	1	e	0	0	0	0	1	1	2	x	0	0	0	0	0	a	1	0	0	1	a	1	0	0	0	x	0	0	0	0	0	5	1	0	0	1	0	0.4
2	1	Orthopaedics	24	Analgesia	Ortho	1	5	3	5.4	2	de	0	0	0	1	1	1	1	c	0	0	1	0	1	b	0	1	0	0	x	0	0	0	1	e	0	0	0	0	1	6	2	2	x	2	0	1.5
2	1	Orthopaedics	25	Analgesia	Ortho	1	7	4	6.9	1	e	0	0	0	0	1	1	1	a	1	0	0	0	1	b	0	1	0	1	C	0	0	1	0	x	0	0	0	0	0	5	1	x	x	x	1	1
2	1	Orthopaedics	26	Analgesia	Ortho	0	1	1	0.1	0	ab	1	1	0	0	0	0	0	abc	1	1	1	0	0	a	1	0	0	0	x	0	0	0	0	X	0	0	0	0	0	0	0	0	1	0	0	0.2
2	1	Orthopaedics	27	Analgesia	Ortho	1	3	2	0.9	1	e	0	0	0	0	1	1	1	b	0	1	0	0	0	a	1	0	0	0	x	0	0	0	1	a	1	0	0	0	0	4	0	x	0	0	0	0
2	1	Orthopaedics	28	Analgesia	Ortho	1	9	4	9.2	2	de	0	0	0	1	1	2	2	x	0	0	0	0	0	a	1	0	0	0	x	0	0	0	0	x	0	1	0	0	0	6	2	x	x	x	x	2
2	1	Orthopaedics	1	24h.post	Ortho	0	2	2	0.4	1	e	0	0	0	0	1	1	1	d	0	0	0	1	0	a	1	0	0	1	a	1	0	0	0	x	0	0	0	0	0	4	0	0	0	0	1	0.2
2	1	Orthopaedics	2	24h.post	Ortho	1	5	3	6	1	e	0	0	0	0	1	1	0	cd	0	0	1	1	1	c	0	0	1	1	c	0	0	1	0	x	0	0	0	0	0	4	0	1	1	x	1	0.75
2	1	Orthopaedics	3	24h.post	Ortho	0	2	2	1	0	ab	1	1	0	0	0	0	0	abc	1	1	1	0	0	a	1	0	0	2	ac	1	0	1	0	x	0	0	0	0	0	2	0	0	0	0	1	0.2
2	1	Orthopaedics	4	24h.post	Ortho	0	1	1	0.1	0	a	1	0	0	0	0	0	0	acd	1	0	1	1	0	a	1	0	0	0	x	0	0	0	0	x	0	0	0	0	0	0	0	0	0	0	0	0
2	1	Orthopaedics	5	24h.post	Ortho	1	3	2	1.1	0	a	1	0	0	0	0	0	0	ab	1	1	0	0	0	a	1	0	0	1	c	0	0	1	0	x	0	0	0	0	0	1	0	0	0	0	0	0
2	1	Orthopaedics	6	24h.post	Ortho	0	1	1	0	0	ab	1	1	0	0	0	0	0	cd	0	0	1	1	0	a	1	0	0	1	a	1	0	0	0	x	0	0	0	0	0	1	0	0	0	0	0	0
2	1	Orthopaedics	7	24h.post	Ortho	1	2	2	0.5	0	ab	1	1	0	0	0	0	0	acd	1	0	1	1	1	c	0	0	1	1	a	1	0	0	0	x	0	0	0	0	0	2	0	0	0	0	1	0.2
2	1	Orthopaedics	8	24h.post	Ortho	1	4	3	3.9	1	e	0	0	0	0	1	0	0	bd	0	1	0	1	1	b	0	1	0	1	C	0	0	1	1	e	0	0	0	0	1	4	2	0	2	x	1	1.25
2	1	Orthopaedics	9	24h.post	Ortho	1	2	2	0.5	0	ab	1	1	0	0	0	0	0	abc	1	1	1	0	1	c	0	0	1	0	x	0	0	0	1	e	0	0	0	0	1	2	0	0	0	0	1	0.2
2	1	Orthopaedics	10	24h.post	Ortho	1	3	2	2.1	1	e	0	0	0	0	1	1	0	bd	0	1	0	1	2	bc	0	1	1	1	a	1	0	0	0	x	0	0	0	0	0	5	1	1	1	x	1	1
2	1	Orthopaedics	11	24h.post	Ortho	0	1	1	0	0	ab	1	1	0	0	0	0	0	abc	1	1	1	0	0	a	1	0	0	0	x	0	0	0	0	x	0	0	0	0	0	0	0	0	0	0	0	0
2	1	Orthopaedics	12	24h.post	Ortho	1	3	2	1.3	0	a	1	0	0	0	0	0	0	acd	1	0	1	1	1	c	0	0	1	1	a	1	0	0	0	x	0	0	0	0	0	2	0	1	0	0	1	0.4
2	1	Orthopaedics	13	24h.post	Ortho	1	4	3	4	1	e	0	0	0	0	1	0	0	abd	1	1	0	1	1	c	0	0	1	2	ac	1	0	1	0	x	0	0	0	0	0	4	0	1	0	2	1	0.8
2	1	Orthopaedics	14	24h.post	Ortho	1	2	2	0.8	1	e	0	0	0	0	1	1	1	b	0	1	0	0	1	c	0	0	1	0	x	0	0	0	0	x	0	0	0	0	0	4	0	0	0	0	1	0.2
2	1	Orthopaedics	15	24h.post	Ortho	0	1	1	0	0	ab	1	1	0	0	0	0	0	abcd	1	1	1	1	0	a	1	0	0	0	X	0	0	0	0	x	0	0	0	0	0	0	0	0	0	0	0	0
2	1	Orthopaedics	16	24h.post	Ortho	0	1	1	0	0	a	1	0	0	0	0	0	0	ad	1	0	0	1	0	a	1	0	0	0	x	0	0	0	0	x	0	0	0	0	0	0	0	0	0	0	0	0
2	1	Orthopaedics	17	24h.post	Ortho	0	1	1	0.1	0	ab	1	1	0	0	0	0	0	bcd	0	1	1	1	0	a	1	0	0	0	x	0	0	0	0	x	0	0	0	0	0	0	0	0	0	0	0	0
2	1	Orthopaedics	18	24h.post	Ortho	0	1	1	0	1	e	0	0	0	0	1	0	0	ab	1	1	0	0	1	c	0	0	1	0	x	0	0	0	0	x	0	0	0	0	0	2	0	0	0	0	1	0.2
2	1	Orthopaedics	19	24h.post	Ortho	0	1	1	0	0	ab	1	1	0	0	0	0	0	abc	1	1	1	0	0	a	1	0	0	0	x	0	0	0	0	x	0	0	0	0	0	0	0	0	0	0	0	0
2	1	Orthopaedics	20	24h.post	Ortho	1	3	2	0.7	0	a	1	0	0	0	0	0	0	bd	0	1	0	1	0	a	1	0	0	1	c	0	0	1	0	x	0	0	0	0	0	1	0	0	0	0	0	0
2	1	Orthopaedics	21	24h.post	Ortho	1	2	2	0.7	1	e	0	0	0	0	1	0	0	abd	1	1	0	1	0	a	1	0	0	1	a	1	0	0	0	x	0	0	0	0	0	2	0	0	0	0	0	0
2	1	Orthopaedics	22	24h.post	Ortho	1	2	2	0.2	1	e	0	0	0	0	1	0	1	b	0	1	0	0	0	a	1	0	0	0	x	0	0	0	0	x	0	0	0	0	0	2	0	0	x	x	0	0
2	1	Orthopaedics	23	24h.post	Ortho	1	3	2	1	1	e	0	0	0	0	1	1	0	bc	0	1	1	0	1	c	0	0	1	0	x	0	0	0	1	e	0	0	0	0	1	4	0	2	x	1	1	1
2	1	Orthopaedics	24	24h.post	Ortho	1	2	2	0.5	0	ab	1	1	0	0	0	0	0	abcd	1	1	1	1	0	a	1	0	0	1	c	0	0	1	0	x	0	0	0	0	0	1	0	1	0	1	1	0.6
2	1	Orthopaedics	25	24h.post	Ortho	1	2	2	0.1	0	ab	1	1	0	0	0	0	0	abc	1	1	1	0	1	c	0	0	1	0	X	0	0	0	0	x	0	0	0	0	0	1	1	0	0	0	1	0.4
2	1	Orthopaedics	26	24h.post	Ortho	1	2	2	0.4	0	ab	1	1	0	0	0	0	0	acd	1	0	1	1	0	a	1	0	0	1	c	0	0	1	0	x	0	0	0	0	0	1	0	0	1	0	0	0.2
2	1	Orthopaedics	27	24h.post	Ortho	0	1	1	0.1	0	ab	1	1	0	0	0	0	0	bc	0	1	1	0	0	a	1	0	0	0	x	0	0	0	0	x	0	0	0	0	0	0	0	0	0	0	0	0
2	1	Orthopaedics	28	24h.post	Ortho	0	1	1	0.2	1	e	0	0	0	0	1	0	1	b	0	1	0	0	0	a	1	0	0	0	x	0	0	0	0	x	0	0	0	0	0	2	0	0	x	0	0	0
3	2	OVH	32	24h.post	OVH-Pla	1	4	2	4.1	0	ab	1	1	0	0	0	0	0	acd	1	0	1	1	0	a	1	0	0	2	ac	1	0	1	0	x	0	0	0	0	0	2	0	0	0	0	0	0
3	2	OVH	31	24h.post	OVH-Melox	0	1	1	0	0	ab	1	1	0	0	0	0	0	cd	0	0	1	1	1	b	0	1	0	0	x	0	0	0	0	x	0	0	0	0	0	1	1	0	0	0	0	0.2
4	2	OVH	31	24h.post	OVH-Melox	0	4	2	4.6	2	ce	0	0	1	0	1	0	0	cd	0	0	1	1	2	bc	0	1	1	0	x	0	0	0	0	x	0	0	0	0	0	4	2	1	0	x	2	1.25
4	2	OVH	32	24h.post	OVH-Pla	0	1	1	0.3	0	ab	1	1	0	0	0	0	0	acd	1	0	1	1	0	a	1	0	0	1	b	0	1	0	0	X	0	0	0	0	0	1	0	0	0	0	0	0
1	1	OVH	33	24h.post	OVH-Melox	0	1	1	0	1	c	0	0	1	0	0	0	0	acd	1	0	1	1	1	c	0	0	1	0	X	0	0	0	1	d	0	0	0	1	0	3	0	0	0	X	1	0.25
1	1	OVH	34	24h.post	OVH-Pla	1	8	4	8.1	2	de	0	0	0	1	1	0	1	d	0	0	0	1	2	bc	0	1	1	0	X	0	0	0	2	de	0	0	0	1	1	7	2	0	X	X	2	1.33333
2	1	OVH	33	24h.post	OVH-Melox	1	3	2	1	1	c	0	0	1	0	0	0	0	ac	1	0	1	0	0	a	1	0	0	0	x	0	0	0	0	x	0	0	0	0	0	1	0	0	2	x	0	0.5
2	1	OVH	34	24h.post	OVH-Pla	1	9	4	9.5	2	de	0	0	0	1	1	1	2	x	0	0	0	0	2	bc	0	1	1	0	x	0	0	0	1	e	0	1	0	0	1	8	2	x	x	x	2	2
3	1	OVH	33	24h.post	OVH-Melox	0	1	1	0	0	ab	1	1	0	0	0	0	0	acd	1	0	1	1	0	a	1	0	0	0	X	0	0	0	0	X	0	0	0	0	0	0	1	0	0	0	0	0.2
3	1	OVH	34	24h.post	OVH-Pla	1	5	3	4.5	2	de	0	0	0	1	1	0	1	d	0	0	0	1	2	bc	0	1	1	0	x	0	0	0	2	ae	1	0	0	0	1	7	2	0	0	0	2	0.8
4	1	OVH	34	24h.post	OVH-Pla	1	9	3	8.6	2	de	0	0	0	1	1	0	1	d	0	0	0	1	2	bc	0	1	1	0	x	0	0	0	2	de	0	0	0	1	1	7	2	x	x	x	2	2
4	1	OVH	33	24h.post	OVH-Melox	0	4	2	2	1	c	0	0	1	0	0	0	0	ac	1	0	1	0	0	a	1	0	0	0	x	0	0	0	0	x	0	0	0	0	0	1	0	0	0	x	0	0
1	2	OVH	33	24h.post	OVH-Melox	0	1	1	0	1	c	0	0	1	0	0	0	0	acd	1	0	1	1	0	a	1	0	0	1	c	0	0	1	1	d	0	0	0	1	0	3	0	0	0	X	0	0
1	2	OVH	34	24h.post	OVH-Pla	1	9	4	9.2	2	de	0	0	0	1	1	0	1	d	0	0	0	1	2	bc	0	1	1	0	X	0	0	0	1	e	0	0	0	0	1	6	2	0	X	X	2	1.33333
2	1	Orchiectomy	43	24h.post	ORC-Multi	1	4	3	3	1	e	0	0	0	0	1	0	0	cd	0	0	1	1	1	b	0	1	0	0	x	0	0	0	1	e	0	0	0	0	1	3	1	0	0	0	0	0.2
2	1	Orchiectomy	44	24h.post	ORC-Melox	1	5	3	5.1	1	e	0	0	0	0	1	1	0	ac	1	0	1	0	1	c	0	0	1	1	a	1	0	0	1	e	0	0	0	0	1	5	0	0	x	x	2	0.666667
2	1	Orchiectomy	45	24h.post	ORC-Multi	0	1	1	0	0	ab	1	1	0	0	0	0	0	acd	1	0	1	1	0	a	1	0	0	0	x	0	0	0	0	x	0	0	0	0	0	0	0	0	0	0	0	0
2	1	Orchiectomy	46	24h.post	ORC-Melox	1	5	3	5	0	ab	1	1	0	0	0	1	0	cd	0	0	1	1	2	bc	0	1	1	1	a	1	0	0	0	x	0	0	0	0	0	4	1	0	1	x	1	0.75
2	1	Orchiectomy	47	24h.post	ORC-Melox	1	5	3	4.9	0	ab	1	1	0	0	0	0	0	acd	1	0	1	1	2	bc	0	1	1	0	x	0	0	0	0	x	0	0	0	0	0	2	1	1	1	0	1	0.8
2	1	Orchiectomy	48	24h.post	ORC-Multi	1	4	3	4	2	cd	0	0	1	1	0	0	0	ad	1	0	0	1	1	c	0	0	1	0	x	0	0	0	0	x	0	0	0	0	0	3	0	1	2	2	1	1.2
2	1	Orchiectomy	49	24h.post	ORC-Melox	1	3	2	1.5	0	ab	1	1	0	0	0	0	0	acd	1	0	1	1	2	bc	0	1	1	0	x	0	0	0	0	x	0	0	0	0	0	2	1	0	0	1	1	0.6
2	1	Orchiectomy	50	24h.post	ORC-Multi	0	1	1	0	0	ab	1	1	0	0	0	0	0	acd	1	0	1	1	0	a	1	0	0	0	x	0	0	0	0	x	0	0	0	0	0	0	0	0	0	x	0	0
2	1	Orchiectomy	51	24h.post	ORC-Melox	0	1	1	0.1	0	ab	1	1	0	0	0	0	0	ac	1	0	1	0	0	a	1	0	0	0	x	0	0	0	0	x	0	0	0	0	0	0	0	0	0	x	1	0.25
2	1	Orchiectomy	52	24h.post	ORC-Melox	0	1	1	0	0	b	0	1	0	0	0	0	0	acd	1	0	1	1	0	a	1	0	0	0	x	0	0	0	0	x	0	0	0	0	0	0	0	0	0	x	0	0
2	1	Orchiectomy	53	24h.post	ORC-Multi	0	1	1	0	0	ab	1	1	0	0	0	0	0	ac	1	0	1	0	0	A	1	0	0	0	x	0	0	0	0	x	0	0	0	0	0	0	0	0	0	x	0	0
2	1	Orchiectomy	54	24h.post	ORC-Multi	1	2	2	0.9	1	e	0	0	0	0	1	1	1	d	0	0	0	1	1	b	0	1	0	0	x	0	0	0	1	e	0	0	0	0	1	5	1	0	1	x	1	0.75
2	1	Orchiectomy	55	24h.post	ORC-Multi	1	2	2	0.2	0	ab	1	1	0	0	0	0	0	acd	1	0	1	1	0	a	1	0	0	0	x	0	0	0	0	x	0	0	0	0	0	0	0	0	0	x	1	0.25
2	1	Orchiectomy	56	24h.post	ORC-Multi	0	1	1	0.1	0	ab	1	1	0	0	0	0	0	acd	1	0	1	1	0	a	1	0	0	0	x	0	0	0	0	x	0	0	0	0	0	0	0	0	0	0	0	0
2	1	Orchiectomy	57	24h.post	ORC-Melox	0	1	1	0.1	0	ab	1	1	0	0	0	0	0	ac	1	0	1	0	0	a	1	0	0	0	x	0	0	0	0	x	0	0	0	0	0	0	0	0	0	0	1	0.2
2	1	Orchiectomy	58	24h.post	ORC-Melox	0	1	1	0	0	ab	1	1	0	0	0	0	0	ac	1	0	1	0	0	a	1	0	0	1	a	1	0	0	0	x	0	0	0	0	0	1	0	0	0	x	0	0
2	2	Orthopaedics	1	Baseline	Ortho	1	3	2	1.4	1	e	0	0	0	0	1	0	1	d	0	0	0	1	1	c	0	0	1	1	a	1	0	0	0	x	0	0	0	0	0	4	0	0	1	0	1	0.4
2	2	Orthopaedics	2	Baseline	Ortho	0	2	2	1	1	e	0	0	0	0	1	0	1	b	0	1	0	0	2	bc	0	1	1	0	x	0	0	0	0	x	0	0	0	0	0	4	1	0	x	x	1	0.666667
2	2	Orthopaedics	3	Baseline	Ortho	0	1	1	0.1	0	a	1	0	0	0	0	0	0	bc	0	1	1	0	0	a	1	0	0	0	x	0	0	0	0	x	0	0	0	0	0	0	0	0	0	0	0	0
2	2	Orthopaedics	4	Baseline	Ortho	0	1	1	0	0	ab	1	1	0	0	0	0	0	abc	1	1	1	0	0	a	1	0	0	0	x	0	0	0	0	x	0	0	0	0	0	0	0	0	0	0	0	0
2	2	Orthopaedics	5	Baseline	Ortho	0	1	1	0.1	0	ab	1	1	0	0	0	0	0	ac	1	0	1	0	0	a	1	0	0	1	a	1	0	0	0	x	0	0	0	0	0	1	0	0	0	0	0	0
2	2	Orthopaedics	6	Baseline	Ortho	0	1	1	0.1	0	a	1	0	0	0	0	0	0	abcd	1	1	1	1	0	a	1	0	0	0	x	0	0	0	0	x	0	0	0	0	0	0	0	0	0	0	0	0
2	2	Orthopaedics	7	Baseline	Ortho	0	1	1	0.1	0	a	1	0	0	0	0	0	0	abd	1	1	0	1	1	c	0	0	1	1	a	1	0	0	0	x	0	0	0	0	0	2	0	0	0	0	1	0.2
2	2	Orthopaedics	8	Baseline	Ortho	0	1	1	0	0	ab	1	1	0	0	0	0	0	abc	1	1	1	0	0	a	1	0	0	0	x	0	0	0	0	x	0	0	0	0	0	0	0	0	0	0	0	0
2	2	Orthopaedics	9	Baseline	Ortho	0	1	1	0.1	1	e	0	0	0	0	1	0	0	abc	1	1	1	0	0	a	1	0	0	0	x	0	0	0	0	x	0	0	0	0	0	1	0	0	0	0	0	0
2	2	Orthopaedics	10	Baseline	Ortho	0	2	2	0.7	1	e	0	0	0	0	1	0	0	cd	0	0	1	1	2	bc	0	1	1	0	x	0	0	0	0	x	0	0	0	0	0	3	1	1	0	0	1	0.6
2	2	Orthopaedics	11	Baseline	Ortho	0	1	1	0.1	0	ab	1	1	0	0	0	0	0	cd	0	0	1	1	0	a	1	0	0	0	x	0	0	0	0	x	0	0	0	0	0	0	0	0	0	0	0	0
2	2	Orthopaedics	12	Baseline	Ortho	0	1	1	0.1	0	ab	1	1	0	0	0	0	0	abcd	1	1	1	1	1	c	0	0	1	0	x	0	0	0	0	x	0	0	0	0	0	1	0	0	0	0	0	0
2	2	Orthopaedics	13	Baseline	Ortho	0	1	1	0.1	0	ab	1	1	0	0	0	0	0	abcd	1	1	1	1	1	c	0	0	1	0	x	0	0	0	0	x	0	0	0	0	0	1	0	0	0	0	0	0
2	2	Orthopaedics	14	Baseline	Ortho	0	1	1	0.1	0	a	1	0	0	0	0	0	0	abc	1	1	1	0	0	a	1	0	0	0	x	0	0	0	0	x	0	0	0	0	0	0	0	0	0	0	0	0
2	2	Orthopaedics	15	Baseline	Ortho	0	1	1	0.1	1	e	0	0	0	0	1	0	0	bd	0	1	0	1	1	c	0	0	1	1	a	1	0	0	0	x	0	0	0	0	0	3	0	0	x	x	0	0
2	2	Orthopaedics	16	Baseline	Ortho	0	1	1	0.1	0	ab	1	1	0	0	0	0	0	abcd	1	1	1	1	0	a	1	0	0	1	a	1	0	0	0	x	0	0	0	0	0	1	0	0	0	0	0	0
2	2	Orthopaedics	17	Baseline	Ortho	0	1	1	0.1	0	ab	1	1	0	0	0	0	0	abc	1	1	1	0	1	c	0	0	1	0	x	0	0	0	0	x	0	0	0	0	0	1	0	0	0	0	0	0
2	2	Orthopaedics	18	Baseline	Ortho	1	2	2	0.4	0	ab	1	1	0	0	0	0	0	ac	1	0	1	0	1	c	0	0	1	0	x	0	0	0	0	x	0	0	0	0	0	1	0	0	0	0	1	0.2
2	2	Orthopaedics	19	Baseline	Ortho	1	10	4	10	2	de	0	0	0	1	1	2	2	x	0	0	0	0	1	c	0	0	1	0	x	0	0	0	1	e	0	0	0	0	1	8	x	x	x	x	2	2
2	2	Orthopaedics	20	Baseline	Ortho	0	1	1	0.1	0	ab	1	1	0	0	0	0	0	cd	0	0	1	1	1	c	0	0	1	0	x	0	0	0	0	x	0	0	0	0	0	1	0	0	0	0	1	0.2
2	2	Orthopaedics	21	Baseline	Ortho	0	1	1	0	0	ab	1	1	0	0	0	0	0	abcd	1	1	1	1	0	a	1	0	0	0	x	0	0	0	0	x	0	0	0	0	0	0	0	0	0	0	0	0
2	2	Orthopaedics	22	Baseline	Ortho	0	1	1	0.1	0	ab	1	1	0	0	0	0	0	bc	0	1	1	0	0	a	1	0	0	0	x	0	0	0	0	x	0	0	0	0	0	0	0	0	x	0	0	0
2	2	Orthopaedics	23	Baseline	Ortho	0	1	1	0.1	0	ab	1	1	0	0	0	0	0	abc	1	1	1	0	0	a	1	0	0	0	x	0	0	0	0	x	0	0	0	0	0	0	0	0	0	0	0	0
2	2	Orthopaedics	24	Baseline	Ortho	0	1	1	0	0	ab	1	1	0	0	0	0	0	abc	1	1	1	0	1	c	0	0	1	0	x	0	0	0	0	x	0	0	0	0	0	1	0	0	0	0	1	0.2
2	2	Orthopaedics	25	Baseline	Ortho	0	1	1	0	0	ab	1	1	0	0	0	0	0	abc	1	1	1	0	0	a	1	0	0	0	x	0	0	0	0	x	0	0	0	0	0	0	0	0	0	0	0	0
2	2	Orthopaedics	26	Baseline	Ortho	1	5	3	5.4	1	e	0	0	0	0	1	0	1	b	0	1	0	0	2	bc	0	1	1	0	x	0	0	0	0	x	0	0	0	0	0	4	1	x	x	x	1	1
2	2	Orthopaedics	27	Baseline	Ortho	0	1	1	0.1	1	e	0	0	0	0	1	0	1	b	0	1	0	0	1	c	0	0	1	0	x	0	0	0	0	x	0	0	0	0	0	3	0	0	x	x	1	0.333333
2	2	Orthopaedics	28	Baseline	Ortho	0	1	1	0	0	ab	1	1	0	0	0	0	0	abc	1	1	1	0	0	a	1	0	0	0	x	0	0	0	0	x	0	0	0	0	0	0	0	0	0	0	0	0
2	2	OVH	34	Baseline	OVH-Pla	1	6	3	6.1	2	ce	0	0	1	0	1	1	0	bcd	0	1	1	1	2	bc	0	1	1	0	x	0	0	0	0	x	0	0	0	0	0	5	2	0	0	x	2	1
2	2	OVH	33	Baseline	OVH-Melox	1	10	4	9.8	2	de	0	0	0	1	1	2	2	x	0	0	0	0	2	bc	0	1	1	0	x	0	0	0	0	x	0	0	0	0	0	8	2	x	x	x	2	2
3	2	OVH	33	Baseline	OVH-Melox	1	6	2	5.4	2	de	0	0	0	1	1	2	2	x	0	0	0	0	2	bc	0	1	1	0	x	0	0	0	1	e	0	0	0	0	1	9	2	0	0	0	2	0.8
3	2	OVH	34	Baseline	OVH-Pla	1	5	2	5	1	c	0	0	1	0	0	0	0	bc	0	1	1	0	2	bc	0	1	1	1	a	1	0	0	0	x	0	0	0	0	0	4	2	0	0	0	2	0.8
4	2	OVH	33	Baseline	OVH-Melox	1	7	3	6	2	de	0	0	0	1	1	2	2	x	0	0	0	0	2	bc	0	1	1	0	x	0	0	0	0	x	0	0	0	0	0	8	2	0	0	x	2	1
4	2	OVH	34	Baseline	OVH-Pla	0	1	1	0	1	c	0	0	1	0	0	0	0	bcd	0	1	1	1	2	bc	0	1	1	0	x	0	0	0	0	x	0	0	0	0	0	3	2	1	1	x	2	1.5
1	1	OVH	35	Baseline	OVH-Melox	0	1	1	0	0	ab	1	1	0	0	0	0	0	bcd	0	1	1	1	0	a	1	0	0	0	X	0	0	0	0	X	0	0	0	0	0	0	0	0	0	X	1	0.25
1	1	OVH	36	Baseline	OVH-Pla	1	7	3	6.7	2	de	0	0	0	1	1	0	0	bc	0	1	1	0	2	bc	0	1	1	0	X	0	0	0	0	X	0	0	0	0	0	4	2	0	0	X	2	1
2	1	OVH	35	Baseline	OVH-Melox	1	6	3	6	1	e	0	0	0	0	1	1	0	cd	0	0	1	1	2	bc	0	1	1	0	x	0	0	0	0	x	0	0	0	0	0	4	2	0	0	x	2	1
2	1	OVH	36	Baseline	OVH-Pla	1	5	3	5.5	1	d	0	0	0	1	0	0	0	bc	0	1	1	0	2	bc	0	1	1	0	x	0	0	0	0	x	0	0	0	0	0	3	2	2	2	x	2	2
3	1	OVH	36	Baseline	OVH-Pla	1	4	2	3.6	2	ce	0	0	1	0	1	0	0	ab	1	1	0	0	2	bc	0	1	1	0	X	0	0	0	2	ae	1	0	0	0	1	6	2	0	0	0	2	0.8
3	1	OVH	35	Baseline	OVH-Melox	1	3	2	3.1	1	e	0	0	0	0	1	0	0	cd	0	0	1	1	2	bc	0	1	1	0	X	0	0	0	0	X	0	0	0	0	0	3	1	0	0	0	1	0.4
4	1	OVH	35	Baseline	OVH-Melox	0	2	1	0.2	0	ab	1	1	0	0	0	0	0	cd	0	0	1	1	2	bc	0	1	1	0	x	0	0	0	0	x	0	0	0	0	0	2	1	0	0	x	2	0.75
4	1	OVH	36	Baseline	OVH-Pla	0	1	1	0	0	ab	1	1	0	0	0	0	0	bc	0	1	1	0	2	bc	0	1	1	0	x	0	0	0	0	x	0	0	0	0	0	2	2	1	1	x	1	1.25
2	2	Orchiectomy	43	Baseline	ORC-Multi	0	1	1	0	0	ab	1	1	0	0	0	0	0	ac	1	0	1	0	0	a	1	0	0	0	x	0	0	0	0	x	0	0	0	0	0	0	0	0	0	0	0	0
2	2	Orchiectomy	44	Baseline	ORC-Melox	1	2	2	0.5	1	e	0	0	0	0	1	1	0	cd	0	0	1	1	1	c	0	0	1	0	x	0	0	0	1	e	0	0	0	0	1	4	0	0	0	x	1	0.25
2	2	Orchiectomy	45	Baseline	ORC-Multi	0	1	1	0	0	ab	1	1	0	0	0	0	0	ac	1	0	1	0	1	c	0	0	1	0	x	0	0	0	0	x	0	0	0	0	0	1	0	0	0	0	1	0.2
2	2	Orchiectomy	46	Baseline	ORC-Melox	0	1	1	0	0	ab	1	1	0	0	0	0	0	acd	1	0	1	1	0	a	1	0	0	0	x	0	0	0	0	x	0	0	0	0	0	0	1	0	0	1	0	0.4
2	2	Orchiectomy	47	Baseline	ORC-Melox	0	1	1	0	0	ab	1	1	0	0	0	0	0	acd	1	0	1	1	2	bc	0	1	1	0	x	0	0	0	0	x	0	0	0	0	0	2	1	0	0	x	1	0.5
2	2	Orchiectomy	48	Baseline	ORC-Multi	0	2	2	0.6	1	e	0	0	0	0	1	0	0	acd	1	0	1	1	1	c	0	0	1	0	x	0	0	0	0	x	0	0	0	0	0	2	0	0	1	x	1	0.5
2	2	Orchiectomy	49	Baseline	ORC-Melox	0	1	1	0	0	ab	1	1	0	0	0	0	0	ac	1	0	1	0	1	c	0	0	1	0	x	0	0	0	0	x	0	0	0	0	0	1	0	0	0	x	1	0.25
2	2	Orchiectomy	50	Baseline	ORC-Multi	0	1	1	0.1	0	ab	1	1	0	0	0	0	0	ac	1	0	1	0	1	c	0	0	1	0	x	0	0	0	0	x	0	0	0	0	0	1	0	0	0	x	1	0.25
2	2	Orchiectomy	51	Baseline	ORC-Melox	1	3	2	1.5	2	de	0	0	0	1	1	1	2	x	0	0	0	0	2	bc	0	1	1	0	x	0	0	0	1	d	0	0	0	1	0	8	2	0	x	x	0	0.666667
2	2	Orchiectomy	52	Baseline	ORC-Melox	0	1	1	0	0	ab	1	1	0	0	0	0	0	acd	1	0	1	1	0	a	1	0	0	0	x	0	0	0	0	x	0	0	0	0	0	0	0	0	x	x	0	0
2	2	Orchiectomy	53	Baseline	ORC-Multi	0	1	1	0	0	ab	1	1	0	0	0	0	1	c	0	0	1	0	0	a	1	0	0	0	x	0	0	0	0	x	0	0	0	0	0	1	0	0	0	X	0	0
2	2	Orchiectomy	54	Baseline	ORC-Multi	0	3	2	1.1	0	ab	1	1	0	0	0	1	1	c	0	0	1	0	2	bc	0	1	1	0	x	0	0	0	1	d	0	0	0	1	0	5	1	0	1	x	1	0.75
2	2	Orchiectomy	55	Baseline	ORC-Multi	0	1	1	0.1	0	ab	1	1	0	0	0	0	0	acd	1	0	1	1	1	c	0	0	1	0	x	0	0	0	0	x	0	0	0	0	0	1	0	0	1	x	0	0.25
2	2	Orchiectomy	56	Baseline	ORC-Multi	0	1	1	0.2	0	ab	1	1	0	0	0	0	0	acd	1	0	1	1	1	c	0	0	1	0	x	0	0	0	0	x	0	0	0	0	0	1	0	0	0	x	1	0.25
2	2	Orchiectomy	57	Baseline	ORC-Melox	0	1	1	0.1	0	ab	1	1	0	0	0	0	0	ac	1	0	1	0	1	c	0	0	1	0	x	0	0	0	0	x	0	0	0	0	0	1	0	0	0	x	1	0.25
2	2	Orchiectomy	58	Baseline	ORC-Melox	0	2	2	0.5	1	c	0	0	1	0	0	0	1	c	0	0	1	0	1	c	0	0	1	0	x	0	0	0	0	x	0	0	0	0	0	3	0	0	0	x	1	0.25
2	2	Orthopaedics	1	Pain	Ortho	1	10	4	10	2	de	0	0	0	1	1	1	2	x	0	0	0	0	2	bc	0	1	1	0	x	0	0	0	2	ac	1	0	1	0	0	9	1	2	x	2	1	1.5
2	2	Orthopaedics	2	Pain	Ortho	1	8	4	8.9	2	de	0	0	0	1	1	2	2	x	0	0	0	0	1	b	0	1	0	0	x	0	0	0	2	ce	0	0	1	0	1	9	1	1	x	x	0	0.666667
2	2	Orthopaedics	3	Pain	Ortho	1	6	3	6	1	e	0	0	0	0	1	0	0	ab	1	1	0	0	1	c	0	0	1	2	ac	1	0	1	0	x	0	0	0	0	0	4	0	0	x	x	1	0.333333
2	2	Orthopaedics	4	Pain	Ortho	1	8	4	7.9	1	e	0	0	0	0	1	1	2	x	0	0	0	0	2	bc	0	1	1	1	a	1	0	0	0	x	0	0	0	0	0	7	1	x	x	x	1	1
2	2	Orthopaedics	5	Pain	Ortho	1	7	4	8.1	1	e	0	0	0	0	1	1	2	x	0	0	0	0	2	bc	0	1	1	1	a	1	0	0	0	x	0	0	0	0	0	7	2	x	x	x	1	1.5
2	2	Orthopaedics	6	Pain	Ortho	1	7	4	7.6	2	de	0	0	0	1	1	1	2	x	0	0	0	0	2	bc	0	1	1	0	x	0	0	0	0	x	0	0	0	0	0	7	1	2	2	x	0	1.25
2	2	Orthopaedics	7	Pain	Ortho	1	8	4	8.4	2	de	0	0	0	1	1	1	1	a	1	0	0	0	1	b	0	1	0	2	ac	1	0	1	2	ce	0	0	1	0	1	9	2	2	0	2	0	1.2
2	2	Orthopaedics	8	Pain	Ortho	1	9	4	9.6	1	e	0	0	0	0	1	2	2	x	0	0	0	0	2	bc	0	1	1	0	x	0	0	0	1	e	0	0	0	0	1	8	1	2	2	x	1	1.5
2	2	Orthopaedics	9	Pain	Ortho	1	10	4	10	2	de	0	0	0	1	1	2	2	x	0	0	0	0	1	b	0	1	0	0	x	0	0	0	2	ce	0	1	1	0	1	9	1	x	x	x	1	1
2	2	Orthopaedics	10	Pain	Ortho	1	9	4	9.2	2	de	0	0	0	1	1	1	2	x	0	0	0	0	2	bc	0	1	1	1	a	1	0	0	1	e	0	0	0	0	1	9	1	1	x	x	1	1
2	2	Orthopaedics	11	Pain	Ortho	1	8	4	8.6	1	e	0	0	0	0	1	0	1	d	0	0	0	1	1	c	0	0	1	1	a	1	0	0	0	x	0	0	0	0	0	4	0	0	0	x	1	0.25
2	2	Orthopaedics	12	Pain	Ortho	1	8	4	8.6	2	de	0	0	0	1	1	2	2	x	0	0	0	0	2	bc	0	1	1	0	x	0	0	0	1	a	1	0	0	0	0	9	2	1	1	x	1	1.25
2	2	Orthopaedics	13	Pain	Ortho	1	10	4	10	2	de	0	0	0	1	1	1	2	x	0	0	0	0	1	b	0	1	0	0	x	0	0	0	1	e	0	1	0	0	1	7	2	2	x	2	0	1.5
2	2	Orthopaedics	14	Pain	Ortho	1	10	4	10	2	de	0	0	0	1	1	1	2	x	0	0	0	0	2	bc	0	1	1	1	c	0	0	1	0	x	0	0	0	0	0	8	2	0	2	2	1	1.4
2	2	Orthopaedics	15	Pain	Ortho	1	9	4	9.2	2	de	0	0	0	1	1	2	2	x	0	0	0	0	1	b	0	1	0	0	x	0	0	0	1	c	0	0	1	0	0	8	2	0	x	x	0	0.666667
2	2	Orthopaedics	16	Pain	Ortho	1	3	2	1.6	2	de	0	0	0	1	1	1	2	x	0	0	0	0	0	a	1	0	0	0	x	0	0	0	2	ae	1	0	0	0	1	7	0	0	0	X	0	0
2	2	Orthopaedics	17	Pain	Ortho	1	7	4	7.5	1	e	0	0	0	0	1	1	2	x	0	0	0	0	2	bc	0	1	1	1	a	1	0	0	0	x	0	0	0	0	0	7	1	1	x	2	1	1.25
2	2	Orthopaedics	18	Pain	Ortho	1	9	4	9.5	1	e	0	0	0	0	1	2	2	x	0	0	0	0	2	bc	0	1	1	0	x	0	0	0	1	c	0	0	1	0	0	8	2	1	x	2	1	1.5
2	2	Orthopaedics	19	Pain	Ortho	1	10	4	9.9	2	de	0	0	0	1	1	1	2	x	0	0	0	0	2	bc	0	1	1	1	a	1	0	0	2	ce	0	1	1	0	1	10	1	0	x	2	1	1
2	2	Orthopaedics	20	Pain	Ortho	1	8	4	8.6	1	e	0	0	0	0	1	1	2	x	0	0	0	0	1	b	0	1	0	1	a	1	0	0	0	x	0	0	0	0	0	6	2	2	x	0	1	1.25
2	2	Orthopaedics	21	Pain	Ortho	1	4	3	3.9	2	de	0	0	0	1	1	2	2	x	0	0	0	0	1	b	0	1	0	0	x	0	0	0	0	x	0	0	0	0	0	7	2	x	x	x	0	1
2	2	Orthopaedics	22	Pain	Ortho	1	9	4	9	2	de	0	0	0	1	1	1	2	x	0	0	0	0	1	b	0	1	0	1	c	0	0	1	2	ade	1	0	0	1	1	9	1	1	1	x	0	0.75
2	2	Orthopaedics	23	Pain	Ortho	1	8	4	8.5	1	e	0	0	0	0	1	1	1	c	0	0	1	0	1	c	0	0	1	1	a	1	0	0	0	x	0	0	0	0	0	5	0	2	0	2	0	0.8
2	2	Orthopaedics	24	Pain	Ortho	1	8	4	8.3	1	e	0	0	0	0	1	1	0	cd	0	0	1	1	1	c	0	0	1	2	ac	1	0	1	1	c	0	0	1	0	0	6	0	1	2	1	1	1
2	2	Orthopaedics	25	Pain	Ortho	1	5	3	4.6	1	e	0	0	0	0	1	0	1	b	0	1	0	0	1	c	0	0	1	1	c	0	0	1	0	x	0	0	0	0	0	4	0	0	x	0	1	0.25
2	2	Orthopaedics	26	Pain	Ortho	1	10	4	10	2	de	0	0	0	1	1	2	2	x	0	0	0	0	2	bc	0	1	1	0	x	0	0	0	1	e	0	0	0	0	1	9	2	2	x	2	1	1.75
2	2	Orthopaedics	27	Pain	Ortho	1	5	3	5.4	1	e	0	0	0	0	1	1	0	abc	1	1	1	0	2	bc	0	1	1	1	a	1	0	0	0	x	0	0	0	0	0	5	1	0	0	0	1	0.4
2	2	Orthopaedics	28	Pain	Ortho	1	5	3	5	1	e	0	0	0	0	1	1	2	x	0	0	0	0	1	c	0	0	1	0	x	0	0	0	0	x	0	0	0	0	0	5	x	x	x	x	1	1
2	2	OVH	34	Pain	OVH-Pla	1	10	4	10	2	de	0	0	0	1	1	2	2	x	0	0	0	0	2	bc	0	1	1	0	x	0	0	0	0	x	0	1	0	0	0	8	2	x	x	x	2	2
2	2	OVH	33	Pain	OVH-Melox	1	9	4	9.6	2	de	0	0	0	1	1	1	1	d	0	0	0	1	2	bc	0	1	1	1	a	1	0	0	0	x	0	0	0	0	0	7	2	0	x	x	1	1
3	2	OVH	33	Pain	OVH-Melox	1	3	2	3	1	e	0	0	0	0	1	0	0	cd	0	0	1	1	2	bc	0	1	1	1	c	0	0	1	1	a	1	0	0	0	0	5	2	0	0	0	1	0.6
3	2	OVH	34	Pain	OVH-Pla	1	6	3	4.9	2	de	0	0	0	1	1	2	2	x	0	0	0	0	2	bc	0	1	1	0	x	0	0	0	2	ae	1	0	0	0	1	10	2	0	0	0	2	0.8
4	2	OVH	33	Pain	OVH-Melox	1	8	3	7.1	1	e	0	0	0	0	1	1	1	d	0	0	0	1	2	bc	0	1	1	1	a	1	0	0	1	e	0	0	0	0	1	7	2	1	1	x	2	1.5
4	2	OVH	34	Pain	OVH-Pla	1	8	3	8.1	2	de	0	0	0	1	1	2	2	x	0	0	0	0	2	bc	0	1	1	0	x	0	0	0	1	e	0	1	0	0	1	9	2	1	x	x	2	1.66667
1	1	OVH	35	Pain	OVH-Melox	1	6	3	6	1	e	0	0	0	0	1	0	0	cd	0	0	1	1	2	bc	0	1	1	0	X	0	0	0	0	X	0	0	0	0	0	3	2	0	0	0	2	0.8
1	1	OVH	36	Pain	OVH-Pla	1	8	4	8.1	2	de	0	0	0	1	1	1	2	X	0	0	0	0	2	bc	0	1	1	0	X	0	0	0	1	d	0	0	0	1	0	8	2	0	X	X	2	1.33333
2	1	OVH	35	Pain	OVH-Melox	1	9	4	9	2	de	0	0	0	1	1	1	2	x	0	0	0	0	2	bc	0	1	1	0	x	0	0	0	1	a	1	0	0	0	0	8	2	2	2	x	1	1.75
2	1	OVH	36	Pain	OVH-Pla	1	7	3	6.7	2	de	0	0	0	1	1	1	2	x	0	0	0	0	2	bc	0	1	1	0	x	0	0	0	1	a	1	0	0	0	0	8	2	2	2	x	1	1.75
3	1	OVH	36	Pain	OVH-Pla	1	4	2	3.2	2	de	0	0	0	1	1	0	1	c	0	0	1	0	1	b	0	1	0	0	X	0	0	0	2	ae	1	0	0	0	1	6	1	0	0	0	0	0.2
3	1	OVH	35	Pain	OVH-Melox	1	6	3	5.5	2	de	0	0	0	1	1	1	2	x	0	0	0	0	2	bc	0	1	1	1	a	1	0	0	2	ac	1	0	1	0	0	10	1	0	0	0	1	0.4
4	1	OVH	35	Pain	OVH-Melox	1	8	3	7.5	1	e	0	0	0	0	1	1	2	x	0	0	0	0	2	bc	0	1	1	1	a	1	0	0	1	c	0	0	1	0	0	8	2	1	2	x	2	1.75
4	1	OVH	36	Pain	OVH-Pla	1	7	3	7.3	2	de	0	0	0	1	1	1	2	x	0	0	0	0	2	bc	0	1	1	0	x	0	0	0	2	ace	1	0	1	0	1	9	2	1	1	x	1	1.25
2	2	Orchiectomy	43	Pain	ORC-Multi	1	8	4	8.9	1	e	0	0	0	0	1	1	1	d	0	0	0	1	2	bc	0	1	1	2	ab	1	1	0	0	x	0	0	0	0	0	7	1	2	x	0	1	1
2	2	Orchiectomy	44	Pain	ORC-Melox	1	9	4	9	2	de	0	0	0	1	1	1	1	d	0	0	0	1	2	bc	0	1	1	0	x	0	0	0	1	e	0	0	0	0	1	7	2	0	1	x	1	1
2	2	Orchiectomy	45	Pain	ORC-Multi	1	8	4	9	2	de	0	0	0	1	1	1	1	d	0	0	0	1	2	bc	0	1	1	1	a	1	0	0	1	e	0	0	0	0	1	8	2	2	x	x	2	2
2	2	Orchiectomy	46	Pain	ORC-Melox	1	6	3	6.4	2	de	0	0	0	1	1	1	1	d	0	0	0	1	2	bc	0	1	1	1	a	1	0	0	1	e	0	0	0	0	1	8	2	2	x	2	1	1.75
2	2	Orchiectomy	47	Pain	ORC-Melox	1	10	4	10	2	de	0	0	0	1	1	1	2	x	0	0	0	0	2	bc	0	1	1	1	b	0	1	0	1	e	0	0	0	0	1	9	2	x	x	x	1	1.5
2	2	Orchiectomy	48	Pain	ORC-Multi	1	4	3	4.8	1	e	0	0	0	0	1	1	0	cd	0	0	1	1	2	bc	0	1	1	1	a	1	0	0	0	x	0	0	0	0	0	5	2	2	0	x	2	1.5
2	2	Orchiectomy	49	Pain	ORC-Melox	1	6	3	6.4	1	e	0	0	0	0	1	1	0	cd	0	0	1	1	2	bc	0	1	1	0	x	0	0	0	1	e	0	0	0	0	1	5	2	0	1	x	1	1
2	2	Orchiectomy	50	Pain	ORC-Multi	1	3	2	1.7	0	ab	1	1	0	0	0	0	0	acd	1	0	1	1	1	c	0	0	1	1	a	1	0	0	1	d	0	0	0	1	0	3	0	1	1	1	1	0.8
2	2	Orchiectomy	51	Pain	ORC-Melox	1	8	4	8.1	2	cde	0	0	1	1	1	1	0	ac	1	0	1	0	2	bc	0	1	1	2	ab	1	1	0	1	e	0	0	0	0	1	8	2	0	x	x	1	1
2	2	Orchiectomy	52	Pain	ORC-Melox	1	10	4	9.9	2	de	0	0	0	1	1	2	2	x	0	0	0	0	2	bc	0	1	1	1	b	0	1	0	1	e	0	0	0	0	1	10	2	0	2	x	1	1.25
2	2	Orchiectomy	53	Pain	ORC-Multi	1	2	2	0.6	2	de	0	0	0	1	1	0	0	ad	1	0	0	1	2	bc	0	1	1	1	a	1	0	0	0	x	0	0	0	0	0	5	2	0	0	x	1	0.75
2	2	Orchiectomy	54	Pain	ORC-Multi	1	4	2	2	0	a	1	0	0	0	0	0	0	acd	1	0	1	1	2	bc	0	1	1	1	a	1	0	0	0	x	0	0	0	0	0	3	2	0	1	x	1	1
2	2	Orchiectomy	55	Pain	ORC-Multi	1	9	4	9.1	1	e	0	0	0	0	1	1	1	d	0	0	0	1	2	bc	0	1	1	0	x	0	0	0	1	d	0	0	0	1	0	6	1	2	2	x	2	1.75
2	2	Orchiectomy	56	Pain	ORC-Multi	1	3	2	1.1	0	ab	1	1	0	0	0	0	0	acd	1	0	1	1	1	c	0	0	1	1	a	1	0	0	0	x	0	0	0	0	0	2	0	0	1	x	1	0.5
2	2	Orchiectomy	57	Pain	ORC-Melox	1	5	3	5.1	0	ab	1	1	0	0	0	0	0	cd	0	0	1	1	1	c	0	0	1	2	ab	1	1	0	0	x	0	0	0	0	0	3	0	0	1	x	1	0.5
2	2	Orchiectomy	58	Pain	ORC-Melox	1	5	3	5.5	2	ce	0	0	1	0	1	1	0	cd	0	0	1	1	2	bc	0	1	1	2	ab	1	1	0	0	x	0	0	0	0	0	7	1	1	1	x	1	1
2	2	Orthopaedics	1	Analgesia	Ortho	1	8	4	9.1	2	de	0	0	0	1	1	2	2	x	0	0	0	0	2	bc	0	1	1	0	x	0	0	0	0	x	0	0	0	0	0	8	1	x	x	x	2	1.5
2	2	Orthopaedics	2	Analgesia	Ortho	1	8	4	9	2	de	0	0	0	1	1	2	2	x	0	0	0	0	2	bc	0	1	1	0	x	0	0	0	1	e	0	0	0	0	1	9	2	x	x	x	1	1.5
2	2	Orthopaedics	3	Analgesia	Ortho	1	6	3	6.3	1	e	0	0	0	0	1	0	1	a	1	0	0	0	2	bc	0	1	1	2	ac	1	0	1	0	x	0	0	0	0	0	6	1	1	2	x	1	1.25
2	2	Orthopaedics	4	Analgesia	Ortho	1	10	4	9.9	2	de	0	0	0	1	1	1	2	x	0	0	0	0	2	bc	0	1	1	1	a	1	0	0	1	e	0	0	0	0	1	9	2	2	x	2	1	1.75
2	2	Orthopaedics	5	Analgesia	Ortho	1	6	3	6.5	2	de	0	0	0	1	1	2	2	x	0	0	0	0	1	b	0	1	0	0	x	0	0	0	0	x	0	0	0	0	0	7	1	x	x	x	1	1
2	2	Orthopaedics	6	Analgesia	Ortho	1	7	4	7.6	1	e	0	0	0	0	1	2	2	x	0	0	0	0	1	b	0	1	0	0	x	0	0	0	0	x	0	0	0	0	0	6	1	2	x	x	0	1
2	2	Orthopaedics	7	Analgesia	Ortho	1	10	4	9.8	2	de	0	0	0	1	1	2	2	x	0	0	0	0	2	bc	0	1	1	0	x	0	0	0	0	x	0	0	0	0	0	8	2	x	x	x	1	1.5
2	2	Orthopaedics	8	Analgesia	Ortho	1	10	4	10	2	de	0	0	0	1	1	2	2	x	0	0	0	0	2	bc	0	1	1	0	x	0	0	0	1	a	1	0	0	0	0	9	1	x	x	x	1	1
2	2	Orthopaedics	9	Analgesia	Ortho	1	9	4	9.5	2	de	0	0	0	1	1	2	2	x	0	0	0	0	2	bc	0	1	1	0	x	0	0	0	0	x	0	0	0	0	0	8	1	x	x	x	1	1
2	2	Orthopaedics	10	Analgesia	Ortho	0	1	1	0	2	de	0	0	0	1	1	2	2	x	0	0	0	0	2	bc	0	1	1	0	x	0	0	0	0	x	0	0	0	0	0	8	2	0	0	x	1	0.75
2	2	Orthopaedics	11	Analgesia	Ortho	1	10	4	9.9	1	e	0	0	0	0	1	1	2	x	0	0	0	0	2	bc	0	1	1	1	a	1	0	0	0	x	0	0	0	0	0	7	2	x	x	x	1	1.5
2	2	Orthopaedics	12	Analgesia	Ortho	1	9	4	9.4	2	de	0	0	0	1	1	1	2	x	0	0	0	0	2	bc	0	1	1	0	x	0	0	0	1	c	0	0	1	0	0	8	2	1	x	1	1	1.25
2	2	Orthopaedics	13	Analgesia	Ortho	1	9	4	9.5	2	de	0	0	0	1	1	2	2	x	0	0	0	0	1	b	0	1	0	0	x	0	0	0	1	e	0	0	0	0	1	8	2	1	x	x	0	1
2	2	Orthopaedics	14	Analgesia	Ortho	1	9	4	9.3	2	de	0	0	0	1	1	1	1	c	0	0	1	0	2	bc	0	1	1	1	c	0	0	1	0	x	0	0	0	0	0	7	1	1	2	2	1	1.4
2	2	Orthopaedics	15	Analgesia	Ortho	1	10	4	10	2	de	0	0	0	1	1	2	2	x	0	0	0	0	1	b	0	1	0	0	x	0	0	0	1	d	0	0	0	1	0	8	2	0	x	x	0	0.666667
2	2	Orthopaedics	16	Analgesia	Ortho	1	7	3	7	2	de	0	0	0	1	1	2	2	x	0	0	0	0	2	bc	0	1	1	0	x	0	0	0	1	e	0	0	0	0	1	9	1	x	x	x	1	1
2	2	Orthopaedics	17	Analgesia	Ortho	1	5	3	5.1	1	e	0	0	0	0	1	1	2	x	0	0	0	0	2	bc	0	1	1	0	x	0	0	0	1	d	0	0	0	1	0	7	1	0	0	0	1	0.4
2	2	Orthopaedics	18	Analgesia	Ortho	1	3	2	2.1	1	e	0	0	0	0	1	0	0	abcd	1	1	1	1	1	c	0	0	1	1	a	1	0	0	0	x	0	0	0	0	0	3	0	0	0	0	1	0.2
2	2	Orthopaedics	19	Analgesia	Ortho	1	10	4	9.9	2	de	0	0	0	1	1	2	2	x	0	0	0	0	2	bc	0	1	1	0	x	0	0	0	0	x	0	0	0	0	0	8	1	x	x	x	2	1.5
2	2	Orthopaedics	20	Analgesia	Ortho	1	7	4	8.8	1	e	0	0	0	0	1	1	1	d	0	0	0	1	1	c	0	0	1	2	ac	1	0	1	0	x	0	0	0	0	0	6	0	1	1	1	1	0.8
2	2	Orthopaedics	21	Analgesia	Ortho	1	8	4	8.4	2	de	0	0	0	1	1	2	2	x	0	0	0	0	1	b	0	1	0	0	x	0	0	0	1	c	0	0	1	0	0	8	2	2	x	2	0	1.5
2	2	Orthopaedics	22	Analgesia	Ortho	1	6	3	5.5	1	e	0	0	0	0	1	0	0	bd	0	1	0	1	1	b	0	1	0	1	a	1	0	0	0	x	0	0	0	0	0	3	1	0	1	0	0	0.4
2	2	Orthopaedics	23	Analgesia	Ortho	1	7	4	7.7	1	e	0	0	0	0	1	1	1	d	0	0	0	1	1	c	0	0	1	1	a	1	0	0	0	x	0	0	0	0	0	5	0	1	0	1	0	0.4
2	2	Orthopaedics	24	Analgesia	Ortho	1	7	3	7	2	de	0	0	0	1	1	1	1	c	0	0	1	0	1	b	0	1	0	0	x	0	0	0	1	e	0	0	0	0	1	6	2	1	x	2	0	1.25
2	2	Orthopaedics	25	Analgesia	Ortho	1	7	3	6.5	1	e	0	0	0	0	1	1	1	a	1	0	0	0	2	bc	0	1	1	1	c	0	0	1	0	x	0	0	0	0	0	6	1	1	x	1	1	1
2	2	Orthopaedics	26	Analgesia	Ortho	1	2	2	0.1	1	e	0	0	0	0	1	0	0	ab	1	1	0	0	1	c	0	0	1	0	x	0	0	0	0	x	0	0	0	0	0	2	0	0	1	0	1	0.4
2	2	Orthopaedics	27	Analgesia	Ortho	1	2	2	0.4	1	e	0	0	0	0	1	0	1	b	0	1	0	0	0	a	1	0	0	0	x	0	0	0	0	x	0	0	0	0	0	2	0	0	0	0	0	0
2	2	Orthopaedics	28	Analgesia	Ortho	1	8	4	8.6	2	de	0	0	0	1	1	2	2	x	0	0	0	0	2	bc	0	1	1	0	x	0	0	0	0	x	0	0	0	0	0	8	1	x	x	x	1	1
2	2	Orthopaedics	1	24h.post	Ortho	1	4	3	3.2	1	e	0	0	0	0	1	0	1	d	0	0	0	1	1	c	0	0	1	1	a	1	0	0	0	x	0	0	0	0	0	4	0	1	1	x	1	0.75
2	2	Orthopaedics	2	24h.post	Ortho	1	7	3	7.1	1	e	0	0	0	0	1	1	0	bd	0	1	0	1	1	c	0	0	1	1	c	0	0	1	0	x	0	0	0	0	0	4	0	0	1	0	1	0.4
2	2	Orthopaedics	3	24h.post	Ortho	0	2	2	1.1	0	ab	1	1	0	0	0	0	0	abc	1	1	1	0	1	c	0	0	1	1	c	0	0	1	0	x	0	0	0	0	0	2	0	0	0	0	0	0
2	2	Orthopaedics	4	24h.post	Ortho	0	1	1	0	0	a	1	0	0	0	0	0	0	acd	1	0	1	1	0	a	1	0	0	0	x	0	0	0	0	x	0	0	0	0	0	0	0	0	0	0	0	0
2	2	Orthopaedics	5	24h.post	Ortho	1	2	2	0.1	0	a	1	0	0	0	0	0	0	abc	1	1	1	0	0	a	1	0	0	1	c	0	0	1	0	x	0	0	0	0	0	1	0	0	1	0	0	0.2
2	2	Orthopaedics	6	24h.post	Ortho	0	1	1	0.1	0	ab	1	1	0	0	0	0	0	acd	1	0	1	1	1	c	0	0	1	1	a	1	0	0	0	x	0	0	0	0	0	2	0	0	0	0	1	0.2
2	2	Orthopaedics	7	24h.post	Ortho	1	3	2	2.3	0	ab	1	1	0	0	0	0	0	acd	1	0	1	1	1	c	0	0	1	2	ac	1	0	1	0	x	0	0	0	0	0	3	0	0	0	0	1	0.2
2	2	Orthopaedics	8	24h.post	Ortho	1	6	3	7	1	e	0	0	0	0	1	0	0	bc	0	1	1	0	2	bc	0	1	1	0	x	0	0	0	1	e	0	0	0	0	1	4	2	1	1	1	1	1.2
2	2	Orthopaedics	9	24h.post	Ortho	1	3	2	1.3	0	ab	1	1	0	0	0	0	0	abc	1	1	1	0	2	bc	0	1	1	0	x	0	0	0	0	x	0	0	0	0	0	2	1	0	0	0	1	0.4
2	2	Orthopaedics	10	24h.post	Ortho	1	3	2	2.1	1	e	0	0	0	0	1	0	0	bd	0	1	0	1	1	c	0	0	1	1	a	1	0	0	1	e	0	0	0	0	1	4	1	1	1	x	1	1
2	2	Orthopaedics	11	24h.post	Ortho	0	1	1	0.1	0	a	1	0	0	0	0	0	0	bc	0	1	1	0	0	a	1	0	0	0	x	0	0	0	0	x	0	0	0	0	0	0	0	0	0	0	0	0
2	2	Orthopaedics	12	24h.post	Ortho	1	3	2	1.5	0	ab	1	1	0	0	0	0	0	ac	1	0	1	0	1	c	0	0	1	2	ac	1	0	1	0	x	0	0	0	0	0	3	0	0	0	0	1	0.2
2	2	Orthopaedics	13	24h.post	Ortho	1	5	3	5.6	1	e	0	0	0	0	1	1	0	abd	1	1	0	1	1	c	0	0	1	2	ac	1	0	1	0	x	0	0	0	0	0	5	0	0	0	1	1	0.4
2	2	Orthopaedics	14	24h.post	Ortho	0	1	1	0	1	e	0	0	0	0	1	0	1	b	0	1	0	0	2	bc	0	1	1	0	x	0	0	0	0	x	0	0	0	0	0	4	1	0	x	x	1	0.666667
2	2	Orthopaedics	15	24h.post	Ortho	0	1	1	0.1	0	ab	1	1	0	0	0	0	0	bcd	0	1	1	1	1	c	0	0	1	0	x	0	0	0	0	x	0	0	0	0	0	1	0	0	0	0	1	0.2
2	2	Orthopaedics	16	24h.post	Ortho	1	2	2	1	1	e	0	0	0	0	1	0	0	acd	1	0	1	1	1	c	0	0	1	0	x	0	0	0	0	x	0	0	0	0	0	2	0	0	0	0	1	0.2
2	2	Orthopaedics	17	24h.post	Ortho	0	1	1	0	0	ab	1	1	0	0	0	0	0	bcd	0	1	1	1	0	a	1	0	0	0	x	0	0	0	0	x	0	0	0	0	0	0	0	0	0	0	0	0
2	2	Orthopaedics	18	24h.post	Ortho	0	1	1	0.2	1	e	0	0	0	0	1	0	0	ab	1	1	0	0	1	c	0	0	1	0	x	0	0	0	0	x	0	0	0	0	0	2	0	0	0	0	1	0.2
2	2	Orthopaedics	19	24h.post	Ortho	0	1	1	0.1	0	a	1	0	0	0	0	0	0	abc	1	1	1	0	1	c	0	0	1	0	x	0	0	0	0	x	0	0	0	0	0	1	0	0	0	0	1	0.2
2	2	Orthopaedics	20	24h.post	Ortho	1	5	3	4.9	1	e	0	0	0	0	1	1	0	cd	0	0	1	1	1	c	0	0	1	1	c	0	0	1	0	x	0	0	0	0	0	4	0	1	0	0	1	0.4
2	2	Orthopaedics	21	24h.post	Ortho	1	3	2	1.1	1	e	0	0	0	0	1	0	0	abcd	1	1	1	1	0	a	1	0	0	1	a	1	0	0	0	x	0	0	0	0	0	2	0	0	0	0	0	0
2	2	Orthopaedics	22	24h.post	Ortho	0	1	1	0	1	e	0	0	0	0	1	0	1	b	0	1	0	0	1	b	0	1	0	0	x	0	0	0	0	x	0	0	0	0	0	3	1	x	x	x	0	0.5
2	2	Orthopaedics	23	24h.post	Ortho	1	2	2	0.5	1	e	0	0	0	0	1	0	0	bc	0	1	1	0	1	c	0	0	1	0	x	0	0	0	0	x	0	0	0	0	0	2	0	0	0	0	1	0.2
2	2	Orthopaedics	24	24h.post	Ortho	1	3	2	1	0	ab	1	1	0	0	0	0	0	abcd	1	1	1	1	0	a	1	0	0	1	c	0	0	1	0	x	0	0	0	0	0	1	0	0	0	1	0	0.2
2	2	Orthopaedics	25	24h.post	Ortho	1	2	2	0.3	0	ab	1	1	0	0	0	0	0	abc	1	1	1	0	1	c	0	0	1	0	x	0	0	0	0	x	0	0	0	0	0	1	1	1	0	1	1	0.8
2	2	Orthopaedics	26	24h.post	Ortho	1	5	3	5.4	1	e	0	0	0	0	1	1	0	ad	1	0	0	1	1	c	0	0	1	1	a	1	0	0	0	x	0	0	0	0	0	4	0	0	1	0	1	0.4
2	2	Orthopaedics	27	24h.post	Ortho	0	1	1	0.1	0	a	1	0	0	0	0	0	0	abc	1	1	1	0	0	a	1	0	0	0	x	0	0	0	0	x	0	0	0	0	0	0	0	0	0	0	0	0
2	2	Orthopaedics	28	24h.post	Ortho	0	1	1	0	1	e	0	0	0	0	1	0	1	b	0	1	0	0	1	b	0	1	0	0	x	0	0	0	0	x	0	0	0	0	0	3	1	0	x	x	0	0.333333
2	2	OVH	34	24h.post	OVH-Pla	1	8	4	8.6	2	de	0	0	0	1	1	1	1	d	0	0	0	1	2	bc	0	1	1	0	x	0	0	0	1	d	0	0	0	1	0	7	2	2	x	x	2	2
2	2	OVH	33	24h.post	OVH-Melox	1	6	3	5.6	1	c	0	0	1	0	0	0	0	acd	1	0	1	1	1	c	0	0	1	0	x	0	0	0	1	d	0	0	0	1	0	3	0	1	1	x	1	0.75
3	2	OVH	33	24h.post	OVH-Melox	0	1	1	0	0	ab	1	1	0	0	0	0	0	abcd	1	1	1	1	0	a	1	0	0	0	x	0	0	0	0	x	0	0	0	0	0	0	0	0	0	0	0	0
3	2	OVH	34	24h.post	OVH-Pla	1	5	3	5.1	2	de	0	0	0	1	1	0	1	d	0	0	0	1	2	bc	0	1	1	0	x	0	0	0	2	ae	1	0	0	0	1	7	1	0	0	0	2	0.6
4	2	OVH	33	24h.post	OVH-Melox	0	2	1	0.2	1	c	0	0	1	0	0	0	0	ac	1	0	1	0	0	a	1	0	0	0	x	0	0	0	0	x	0	0	0	0	0	1	0	0	0	x	0	0
4	2	OVH	34	24h.post	OVH-Pla	1	8	3	8.4	2	de	0	0	0	1	1	1	1	d	0	0	0	1	2	bc	0	1	1	0	x	0	0	0	1	d	0	1	0	1	0	7	2	1	x	x	2	1.66667
1	1	OVH	35	24h.post	OVH-Melox	0	1	1	0	0	ab	1	1	0	0	0	0	0	bcd	0	1	1	1	0	a	1	0	0	0	X	0	0	0	0	X	0	0	0	0	0	0	0	0	0	X	1	0.25
1	1	OVH	36	24h.post	OVH-Pla	1	8	4	8.1	2	de	0	0	0	1	1	1	2	X	0	0	0	0	2	bc	0	1	1	1	b	0	1	0	1	e	0	1	0	0	1	9	2	0	1	X	2	1.25
2	1	OVH	35	24h.post	OVH-Melox	0	1	1	0	0	ab	1	1	0	0	0	0	0	bcd	0	1	1	1	0	a	1	0	0	0	x	0	0	0	0	x	0	0	0	0	0	0	0	0	x	x	1	0.333333
2	1	OVH	36	24h.post	OVH-Pla	1	8	4	8	2	de	0	0	0	1	1	1	2	x	0	0	0	0	2	bc	0	1	1	1	b	0	1	0	0	x	0	0	0	0	0	8	2	2	2	x	2	2
3	1	OVH	36	24h.post	OVH-Pla	1	6	3	5.2	2	de	0	0	0	1	1	0	2	x	0	0	0	0	2	bc	0	1	1	1	b	0	1	0	2	ae	1	0	0	0	1	9	2	0	0	0	1	0.6
3	1	OVH	35	24h.post	OVH-Melox	0	1	1	0	0	ab	1	1	0	0	0	0	0	bc	0	1	1	0	0	a	1	0	0	0	X	0	0	0	0	X	0	0	0	0	0	0	0	0	0	0	0	0
4	1	OVH	35	24h.post	OVH-Melox	0	2	1	0.7	0	ab	1	1	0	0	0	0	0	bcd	0	1	1	1	0	a	1	0	0	0	x	0	0	0	0	x	0	0	0	0	0	0	0	0	0	x	0	0
4	1	OVH	36	24h.post	OVH-Pla	1	6	2	5.1	2	de	0	0	0	1	1	0	2	x	0	0	0	0	2	bc	0	1	1	1	b	0	1	0	2	ce	0	0	1	0	1	9	1	1	1	x	1	1
2	2	Orchiectomy	43	24h.post	ORC-Multi	1	2	2	0.6	1	e	0	0	0	0	1	0	0	cd	0	0	1	1	1	b	0	1	0	0	x	0	0	0	0	x	0	0	0	0	0	2	1	0	1	0	0	0.4
2	2	Orchiectomy	44	24h.post	ORC-Melox	1	5	3	4.7	2	de	0	0	0	1	1	1	0	ac	1	0	1	0	1	c	0	0	1	1	a	1	0	0	1	e	0	0	0	0	1	6	0	0	x	x	2	0.666667
2	2	Orchiectomy	45	24h.post	ORC-Multi	0	1	1	0.1	0	ab	1	1	0	0	0	0	0	acd	1	0	1	1	1	c	0	0	1	0	x	0	0	0	0	x	0	0	0	0	0	1	0	0	0	0	1	0.2
2	2	Orchiectomy	46	24h.post	ORC-Melox	1	5	3	5.1	1	e	0	0	0	0	1	0	0	cd	0	0	1	1	2	bc	0	1	1	1	a	1	0	0	0	x	0	0	0	0	0	4	1	1	2	1	1	1.2
2	2	Orchiectomy	47	24h.post	ORC-Melox	1	4	3	3.9	0	ab	1	1	0	0	0	1	0	acd	1	0	1	1	2	bc	0	1	1	0	x	0	0	0	0	x	0	0	0	0	0	3	1	0	0	x	1	0.5
2	2	Orchiectomy	48	24h.post	ORC-Multi	0	3	2	1.1	1	e	0	0	0	0	1	0	0	acd	1	0	1	1	2	bc	0	1	1	0	x	0	0	0	0	x	0	0	0	0	0	3	1	0	1	x	1	0.75
2	2	Orchiectomy	49	24h.post	ORC-Melox	1	3	2	1.6	1	c	0	0	1	0	0	0	0	acd	1	0	1	1	2	bc	0	1	1	0	x	0	0	0	0	x	0	0	0	0	0	3	1	0	1	x	1	0.75
2	2	Orchiectomy	50	24h.post	ORC-Multi	0	1	1	0.1	0	ab	1	1	0	0	0	0	0	acd	1	0	1	1	1	c	0	0	1	0	x	0	0	0	0	x	0	0	0	0	0	1	0	0	0	0	1	0.2
2	2	Orchiectomy	51	24h.post	ORC-Melox	0	1	1	0.1	0	ab	1	1	0	0	0	0	0	ac	1	0	1	0	0	a	1	0	0	0	x	0	0	0	0	x	0	0	0	0	0	0	0	0	0	x	0	0
2	2	Orchiectomy	52	24h.post	ORC-Melox	0	1	1	0	0	ab	1	1	0	0	0	0	0	acd	1	0	1	1	0	a	1	0	0	0	x	0	0	0	0	x	0	0	0	0	0	0	0	0	0	0	0	0
2	2	Orchiectomy	53	24h.post	ORC-Multi	0	1	1	0	0	ab	1	1	0	0	0	0	0	ac	1	0	1	0	0	a	1	0	0	0	x	0	0	0	0	x	0	0	0	0	0	0	0	0	0	X	0	0
2	2	Orchiectomy	54	24h.post	ORC-Multi	1	2	2	0.9	2	de	0	0	0	1	1	0	0	cd	0	0	1	1	2	bc	0	1	1	0	x	0	0	0	1	e	0	0	0	0	1	5	1	0	0	x	1	0.5
2	2	Orchiectomy	55	24h.post	ORC-Multi	0	1	1	0.2	0	ab	1	1	0	0	0	0	0	acd	1	0	1	1	1	c	0	0	1	0	x	0	0	0	0	x	0	0	0	0	0	1	0	0	1	0	1	0.4
2	2	Orchiectomy	56	24h.post	ORC-Multi	1	2	2	0.6	0	ab	1	1	0	0	0	0	0	acd	1	0	1	1	1	c	0	0	1	1	a	1	0	0	0	x	0	0	0	0	0	2	0	0	1	0	1	0.4
2	2	Orchiectomy	57	24h.post	ORC-Melox	0	1	1	0	0	ab	1	1	0	0	0	0	0	ac	1	0	1	0	1	c	0	0	1	0	x	0	0	0	0	x	0	0	0	0	0	1	0	0	0	x	1	0.25
2	2	Orchiectomy	58	24h.post	ORC-Melox	0	1	1	0.1	0	ab	1	1	0	0	0	0	0	ac	1	0	1	0	1	c	0	0	1	1	a	1	0	0	0	x	0	0	0	0	0	2	0	0	0	x	1	0.25
3	1	Orthopaedics	1	Baseline	Ortho	1	3	2	2.3	1	e	0	0	0	0	1	0	1	d	0	0	0	1	0	a	1	0	0	1	a	1	0	0	0	X	0	0	0	0	0	3	0	0	0	0	0	0
3	1	Orthopaedics	2	Baseline	Ortho	1	3	2	1.7	1	e	0	0	0	0	1	0	1	b	0	1	0	0	1	b	0	1	0	0	X	0	0	0	0	X	0	0	0	0	0	3	1	0	0	0	0	0.2
3	1	Orthopaedics	3	Baseline	Ortho	0	1	1	0	0	ab	1	1	0	0	0	0	0	bc	0	1	1	0	0	a	1	0	0	0	X	0	0	0	0	X	0	0	0	0	0	0	0	0	0	0	0	0
3	1	Orthopaedics	4	Baseline	Ortho	0	1	1	0	0	ab	1	1	0	0	0	0	0	abc	1	1	1	0	0	a	1	0	0	0	X	0	0	0	0	X	0	0	0	0	0	0	0	0	0	0	0	0
3	1	Orthopaedics	5	Baseline	Ortho	0	1	1	0	0	ab	1	1	0	0	0	0	0	ac	1	0	1	0	0	a	1	0	0	1	a	1	0	0	0	X	0	0	0	0	0	1	0	0	0	0	0	0
3	1	Orthopaedics	6	Baseline	Ortho	0	1	1	0	0	a	1	0	0	0	0	0	0	abcd	1	1	1	1	0	a	1	0	0	0	X	0	0	0	0	x	0	0	0	0	0	0	0	0	0	0	0	0
3	1	Orthopaedics	7	Baseline	Ortho	0	1	1	0	0	ab	1	1	0	0	0	0	0	abcd	1	1	1	1	0	a	1	0	0	0	X	0	0	0	0	X	0	0	0	0	0	0	0	0	0	0	0	0
3	1	Orthopaedics	8	Baseline	Ortho	0	1	1	0	0	ab	1	1	0	0	0	0	0	abc	1	1	1	0	0	a	1	0	0	0	X	0	0	0	0	X	0	0	0	0	0	0	0	0	0	0	0	0
3	1	Orthopaedics	9	Baseline	Ortho	0	1	1	0	0	ab	1	1	0	0	0	0	0	abc	1	1	1	0	0	a	1	0	0	0	X	0	0	0	0	X	0	0	0	0	0	0	0	0	0	0	0	0
3	1	Orthopaedics	10	Baseline	Ortho	1	2	2	1.3	0	a	1	0	0	0	0	0	0	cd	0	0	1	1	2	bc	0	1	1	0	X	0	0	0	0	X	0	0	0	0	0	2	1	0	0	0	1	0.4
3	1	Orthopaedics	11	Baseline	Ortho	0	1	1	0	0	ab	1	1	0	0	0	0	0	cd	0	0	1	1	0	a	1	0	0	0	X	0	0	0	0	X	0	0	0	0	0	0	0	0	0	0	0	0
3	1	Orthopaedics	12	Baseline	Ortho	0	1	1	0	0	ab	1	1	0	0	0	0	0	abcd	1	1	1	1	0	a	1	0	0	0	x	0	0	0	0	x	0	0	0	0	0	0	0	0	0	0	0	0
3	1	Orthopaedics	13	Baseline	Ortho	0	1	1	0	0	ab	1	1	0	0	0	0	0	abcd	1	1	1	1	0	a	1	0	0	0	x	0	0	0	0	x	0	0	0	0	0	0	0	0	0	0	0	0
3	1	Orthopaedics	14	Baseline	Ortho	0	1	1	0	0	ab	1	1	0	0	0	0	0	abc	1	1	1	0	0	a	1	0	0	0	X	0	0	0	0	X	0	0	0	0	0	0	0	0	0	0	0	0
3	1	Orthopaedics	15	Baseline	Ortho	1	3	2	1.8	0	b	0	1	0	0	0	0	0	bcd	0	1	1	1	0	a	1	0	0	1	a	1	0	0	0	x	0	0	0	0	0	1	0	0	0	0	0	0
3	1	Orthopaedics	16	Baseline	Ortho	0	1	1	0	0	a	1	0	0	0	0	0	0	abcd	1	1	1	1	0	a	1	0	0	1	a	1	0	0	0	X	0	0	0	0	0	1	0	0	0	0	0	0
3	1	Orthopaedics	17	Baseline	Ortho	0	1	1	0	0	ab	1	1	0	0	0	0	0	abc	1	1	1	0	0	a	1	0	0	0	X	0	0	0	0	X	0	0	0	0	0	0	0	0	0	0	0	0
3	1	Orthopaedics	18	Baseline	Ortho	0	1	1	0	0	ab	1	1	0	0	0	0	0	ac	1	0	1	0	0	a	1	0	0	0	X	0	0	0	1	e	0	0	0	0	1	1	0	0	0	0	0	0
3	1	Orthopaedics	19	Baseline	Ortho	1	6	3	4.7	2	de	0	0	0	1	1	2	2	X	0	0	0	0	1	c	0	0	1	0	X	0	0	0	1	e	0	0	0	0	1	8	X	0	0	0	2	0.5
3	1	Orthopaedics	20	Baseline	Ortho	0	1	1	0	0	ab	1	1	0	0	0	0	0	cd	0	0	1	1	0	a	1	0	0	0	X	0	0	0	0	X	0	0	0	0	0	0	0	0	0	0	0	0
3	1	Orthopaedics	21	Baseline	Ortho	0	1	1	0	0	ab	1	1	0	0	0	0	0	abcd	1	1	1	1	0	a	1	0	0	0	x	0	0	0	0	x	0	0	0	0	0	0	0	0	0	0	0	0
3	1	Orthopaedics	22	Baseline	Ortho	0	1	1	0	0	a	1	0	0	0	0	0	0	bcd	0	1	1	1	0	a	1	0	0	0	X	0	0	0	0	x	0	0	0	0	0	0	0	0	0	0	0	0
3	1	Orthopaedics	23	Baseline	Ortho	0	1	1	0	0	ab	1	1	0	0	0	0	0	abc	1	1	1	0	0	a	1	0	0	0	X	0	0	0	0	X	0	0	0	0	0	0	0	0	0	0	0	0
3	1	Orthopaedics	24	Baseline	Ortho	0	1	1	0	0	ab	1	1	0	0	0	0	0	abc	1	1	1	0	0	a	1	0	0	0	X	0	0	0	0	x	0	0	0	0	0	0	0	0	0	0	0	0
3	1	Orthopaedics	25	Baseline	Ortho	0	1	1	0	0	ab	1	1	0	0	0	0	0	abc	1	1	1	0	0	a	1	0	0	0	X	0	0	0	0	x	0	0	0	0	0	0	0	0	0	0	0	0
3	1	Orthopaedics	26	Baseline	Ortho	1	2	1	0.1	1	e	0	0	0	0	1	0	1	b	0	1	0	0	0	a	1	0	0	0	X	0	0	0	0	x	0	0	0	0	0	2	0	0	0	0	0	0
3	1	Orthopaedics	27	Baseline	Ortho	0	1	1	0	1	e	0	0	0	0	1	0	1	b	0	1	0	0	0	a	1	0	0	0	X	0	0	0	0	X	0	0	0	0	0	2	0	0	0	0	0	0
3	1	Orthopaedics	28	Baseline	Ortho	0	1	1	0	0	ab	1	1	0	0	0	0	0	abc	1	1	1	0	0	a	1	0	0	0	X	0	0	0	0	x	0	0	0	0	0	0	0	0	0	0	0	0
1	2	OVH	36	Baseline	OVH-Pla	1	7	3	6.8	0	ab	1	1	0	0	0	0	0	bc	0	1	1	0	2	bc	0	1	1	0	X	0	0	0	0	X	0	0	0	0	0	2	2	0	1	X	2	1.25
1	2	OVH	35	Baseline	OVH-Melox	1	6	3	6.1	1	e	0	0	0	0	1	0	0	cd	0	0	1	1	2	bc	0	1	1	0	X	0	0	0	0	X	0	0	0	0	0	3	2	0	X	1	2	1.25
2	2	OVH	35	Baseline	OVH-Melox	1	6	3	6.9	1	e	0	0	0	0	1	0	0	cd	0	0	1	1	2	bc	0	1	1	0	x	0	0	0	0	x	0	0	0	0	0	3	2	0	0	x	2	1
2	2	OVH	36	Baseline	OVH-Pla	1	8	4	8.6	2	ce	0	0	1	0	1	1	0	bc	0	1	1	0	2	bc	0	1	1	0	x	0	0	0	0	x	0	0	0	0	0	5	2	0	0	x	2	1
3	2	OVH	35	Baseline	OVH-Melox	1	4	2	3.9	0	a	1	0	0	0	0	0	0	cd	0	0	1	1	2	bc	0	1	1	0	x	0	0	0	1	e	0	0	0	0	1	3	1	0	0	0	1	0.4
3	2	OVH	36	Baseline	OVH-Pla	1	3	2	2.2	1	e	0	0	0	0	1	0	1	c	0	0	1	0	2	bc	0	1	1	0	x	0	0	0	1	e	0	0	0	0	1	5	2	0	0	0	1	0.6
4	2	OVH	35	Baseline	OVH-Melox	0	1	1	0	0	ab	1	1	0	0	0	0	0	cd	0	0	1	1	2	bc	0	1	1	0	x	0	0	0	0	x	0	0	0	0	0	2	1	0	0	x	1	0.5
4	2	OVH	36	Baseline	OVH-Pla	0	1	1	0.1	0	ab	1	1	0	0	0	0	0	bc	0	1	1	0	2	bc	0	1	1	0	x	0	0	0	0	x	0	0	0	0	0	2	2	0	0	x	2	1
1	1	OVH	37	Baseline	OVH-Melox	1	8	4	8.1	2	de	0	0	0	1	1	0	1	d	0	0	0	1	2	bc	0	1	1	0	X	0	0	0	1	e	0	0	0	0	1	6	2	0	X	X	2	1.33333
1	1	OVH	38	Baseline	OVH-Pla	1	6	3	6.4	1	e	0	0	0	0	1	0	1	d	0	0	0	1	2	bc	0	1	1	0	X	0	0	0	0	X	0	0	0	0	0	4	2	0	0	X	2	1
2	1	OVH	38	Baseline	OVH-Pla	1	4	3	5.1	1	e	0	0	0	0	1	1	1	d	0	0	0	1	2	bc	0	1	1	0	x	0	0	0	0	x	0	0	0	0	0	5	2	0	0	x	2	1
2	1	OVH	37	Baseline	OVH-Melox	1	10	4	9.9	2	de	0	0	0	1	1	1	1	d	0	0	0	1	2	bc	0	1	1	0	x	0	0	0	1	a	1	0	0	0	0	7	2	2	x	x	2	2
3	1	OVH	37	Baseline	OVH-Melox	1	6	3	5.5	2	de	0	0	0	1	1	0	1	d	0	0	0	1	2	bc	0	1	1	1	a	1	0	0	2	ae	1	0	0	0	1	8	2	1	1	1	2	1.4
3	1	OVH	38	Baseline	OVH-Pla	1	5	2	3.6	2	de	0	0	0	1	1	0	0	cd	0	0	1	1	2	bc	0	1	1	0	X	0	0	0	0	X	0	0	0	0	0	4	2	0	0	0	1	0.6
3	1	Orchiectomy	43	Baseline	ORC-Multi	0	1	1	0	0	ab	1	1	0	0	0	0	0	ac	1	0	1	0	0	a	1	0	0	0	x	0	0	0	0	x	0	0	0	0	0	0	0	0	0	0	0	0
3	1	Orchiectomy	44	Baseline	ORC-Melox	1	3	2	2.5	2	ce	0	0	1	0	1	0	0	acd	1	0	1	1	0	a	1	0	0	0	X	0	0	0	1	e	0	0	0	0	1	3	0	0	0	0	0	0
3	1	Orchiectomy	45	Baseline	ORC-Multi	0	1	1	0	0	ab	1	1	0	0	0	0	0	ac	1	0	1	0	0	a	1	0	0	0	X	0	0	0	0	X	0	0	0	0	0	0	0	0	0	0	0	0
3	1	Orchiectomy	46	Baseline	ORC-Melox	0	1	1	0	0	ab	1	1	0	0	0	0	0	acd	1	0	1	1	0	a	1	0	0	0	X	0	0	0	0	x	0	0	0	0	0	0	0	0	0	0	0	0
3	1	Orchiectomy	47	Baseline	ORC-Melox	0	1	1	0	0	ab	1	1	0	0	0	0	0	acd	1	0	1	1	1	b	0	1	0	0	X	0	0	0	0	X	0	0	0	0	0	1	1	0	0	0	0	0.2
3	1	Orchiectomy	48	Baseline	ORC-Multi	0	1	1	0	0	ab	1	1	0	0	0	0	0	acd	1	0	1	1	0	a	1	0	0	0	X	0	0	0	0	X	0	0	0	0	0	0	0	0	0	0	0	0
3	1	Orchiectomy	49	Baseline	ORC-Melox	0	1	1	0	0	ab	1	1	0	0	0	0	0	ac	1	0	1	0	1	c	0	0	1	0	x	0	0	0	0	X	0	0	0	0	0	1	0	0	0	0	0	0
3	1	Orchiectomy	50	Baseline	ORC-Multi	0	1	1	0	0	ab	1	1	0	0	0	0	0	ac	1	0	1	0	0	a	1	0	0	0	X	0	0	0	0	x	0	0	0	0	0	0	0	0	0	0	0	0
3	1	Orchiectomy	51	Baseline	ORC-Melox	1	4	2	2.1	1	d	0	0	0	1	0	1	2	x	0	0	0	0	2	bc	0	1	1	0	x	0	0	0	0	X	0	0	0	0	0	6	1	0	0	0	2	0.6
3	1	Orchiectomy	52	Baseline	ORC-Melox	0	1	1	0	0	ab	1	1	0	0	0	0	0	acd	1	0	1	1	0	a	1	0	0	0	X	0	0	0	0	x	0	0	0	0	0	0	0	0	0	0	0	0
3	1	Orchiectomy	53	Baseline	ORC-Multi	0	1	1	0	0	ab	1	1	0	0	0	0	1	c	0	0	1	0	0	a	1	0	0	0	x	0	0	0	0	x	0	0	0	0	0	1	0	0	0	0	0	0
3	1	Orchiectomy	54	Baseline	ORC-Multi	0	1	1	0	0	ab	1	1	0	0	0	0	1	c	0	0	1	0	0	a	1	0	0	0	X	0	0	0	0	X	0	0	0	0	0	1	0	0	0	0	0	0
3	1	Orchiectomy	55	Baseline	ORC-Multi	0	1	1	0	0	ab	1	1	0	0	0	0	0	acd	1	0	1	1	0	a	1	0	0	0	X	0	0	0	0	X	0	0	0	0	0	0	0	0	0	0	0	0
3	1	Orchiectomy	56	Baseline	ORC-Multi	0	1	1	0	0	ab	1	1	0	0	0	0	0	acd	1	0	1	1	0	a	1	0	0	0	X	0	0	0	0	x	0	0	0	0	0	0	0	0	0	0	0	0
3	1	Orchiectomy	57	Baseline	ORC-Melox	0	1	1	0	0	ab	1	1	0	0	0	0	0	ac	1	0	1	0	0	a	1	0	0	0	x	0	0	0	0	x	0	0	0	0	0	0	0	0	0	0	0	0
3	1	Orchiectomy	58	Baseline	ORC-Melox	0	1	1	0	0	ab	1	1	0	0	0	0	1	c	0	0	1	0	0	a	1	0	0	0	X	0	0	0	1	e	0	0	0	0	1	2	0	0	0	0	0	0
3	1	Orthopaedics	1	Pain	Ortho	1	6	2	5.6	2	de	0	0	0	1	1	2	2	x	0	0	0	0	1	c	0	0	1	1	c	0	0	1	2	ae	1	0	0	0	1	10	2	0	0	0	0	0.4
3	1	Orthopaedics	2	Pain	Ortho	1	6	3	5.5	2	de	0	0	0	1	1	2	2	x	0	0	0	0	1	b	0	1	0	0	X	0	0	0	2	ae	1	0	0	0	1	9	1	0	0	0	0	0.2
3	1	Orthopaedics	3	Pain	Ortho	1	3	2	0.9	0	a	1	0	0	0	0	0	0	abc	1	1	1	0	0	a	1	0	0	2	ac	1	0	1	0	X	0	0	0	0	0	2	0	0	0	0	0	0
3	1	Orthopaedics	4	Pain	Ortho	1	5	2	3.8	1	e	0	0	0	0	1	1	2	X	0	0	0	0	1	b	0	1	0	2	ac	1	0	1	0	X	0	0	0	0	0	7	1	0	0	0	0	0.2
3	1	Orthopaedics	5	Pain	Ortho	1	3	2	1.9	1	e	0	0	0	0	1	2	2	X	0	0	0	0	2	bc	0	1	1	2	ac	1	0	1	0	X	0	0	0	0	0	9	1	0	0	0	1	0.4
3	1	Orthopaedics	6	Pain	Ortho	1	7	3	5.2	2	de	0	0	0	1	1	2	2	x	0	0	0	0	1	b	0	1	0	0	X	0	0	0	2	ae	1	0	0	0	1	9	2	0	0	0	0	0.4
3	1	Orthopaedics	7	Pain	Ortho	1	6	3	6	2	de	0	0	0	1	1	0	0	ad	1	0	0	1	1	b	0	1	0	2	ac	1	0	1	2	ae	1	0	0	0	1	7	1	0	0	0	0	0.2
3	1	Orthopaedics	8	Pain	Ortho	1	7	4	7.4	2	de	0	0	0	1	1	2	2	X	0	0	0	0	1	b	0	1	0	0	X	0	0	0	1	e	0	0	0	0	1	8	1	0	0	0	0	0.2
3	1	Orthopaedics	9	Pain	Ortho	1	7	3	5.7	2	de	0	0	0	1	1	2	2	x	0	0	0	0	1	b	0	1	0	0	x	0	0	0	2	ae	1	0	0	0	1	9	1	0	0	0	0	0.2
3	1	Orthopaedics	10	Pain	Ortho	1	4	3	3.2	1	e	0	0	0	0	1	1	2	X	0	0	0	0	1	b	0	1	0	2	ac	1	0	1	1	e	0	0	0	0	1	8	1	0	0	0	0	0.2
3	1	Orthopaedics	11	Pain	Ortho	1	5	3	4.8	1	e	0	0	0	0	1	0	1	d	0	0	0	1	1	c	0	0	1	2	ac	1	0	1	0	X	0	0	0	0	0	5	1	0	0	0	1	0.4
3	1	Orthopaedics	12	Pain	Ortho	1	6	2	5.4	2	de	0	0	0	1	1	2	2	x	0	0	0	0	1	b	0	1	0	0	x	0	0	0	2	ae	1	0	0	0	1	9	2	1	1	1	0	1
3	1	Orthopaedics	13	Pain	Ortho	1	7	3	6.8	2	de	0	0	0	1	1	2	2	x	0	0	0	0	1	b	0	1	0	1	c	0	0	1	2	ae	1	0	0	0	1	10	2	0	0	0	0	0.4
3	1	Orthopaedics	14	Pain	Ortho	1	6	3	5.6	2	de	0	0	0	1	1	0	1	c	0	0	1	0	1	b	0	1	0	1	c	0	0	1	1	e	0	0	0	0	1	6	1	0	0	0	0	0.2
3	1	Orthopaedics	15	Pain	Ortho	1	5	3	4.9	2	de	0	0	0	1	1	2	2	x	0	0	0	0	1	b	0	1	0	0	x	0	0	0	2	ae	1	0	0	0	1	9	2	1	1	1	0	1
3	1	Orthopaedics	16	Pain	Ortho	1	4	2	3.9	2	de	0	0	0	1	1	2	2	X	0	0	0	0	0	a	1	0	0	0	x	0	0	0	2	ae	1	0	0	0	1	8	1	0	0	0	0	0.2
3	1	Orthopaedics	17	Pain	Ortho	1	5	2	5	1	e	0	0	0	0	1	2	2	x	0	0	0	0	0	a	1	0	0	2	ac	1	0	1	1	e	0	0	0	0	1	8	0	0	0	0	0	0
3	1	Orthopaedics	18	Pain	Ortho	1	6	3	5.4	2	de	0	0	0	1	1	2	2	x	0	0	0	0	2	bc	0	1	1	0	x	0	0	0	2	ae	1	0	0	0	1	10	1	0	0	0	1	0.4
3	1	Orthopaedics	19	Pain	Ortho	1	4	2	1.7	2	de	0	0	0	1	1	1	2	X	0	0	0	0	1	b	0	1	0	1	a	1	0	0	2	ce	0	0	1	0	1	9	1	0	0	0	0	0.2
3	1	Orthopaedics	20	Pain	Ortho	1	7	3	5.5	1	e	0	0	0	0	1	1	2	X	0	0	0	0	2	bc	0	1	1	1	a	1	0	0	1	e	0	0	0	0	1	8	2	0	0	0	1	0.6
3	1	Orthopaedics	21	Pain	Ortho	1	6	3	5.8	2	de	0	0	0	1	1	2	2	x	0	0	0	0	1	b	0	1	0	0	x	0	0	0	2	ae	1	0	0	0	1	9	2	0	0	0	0	0.4
3	1	Orthopaedics	22	Pain	Ortho	1	7	3	6.3	2	de	0	0	0	1	1	2	2	x	0	0	0	0	1	b	0	1	0	1	c	0	0	1	2	ade	1	0	0	1	1	10	1	0	0	0	0	0.2
3	1	Orthopaedics	23	Pain	Ortho	1	4	2	3.3	1	e	0	0	0	0	1	0	1	c	0	0	1	0	1	c	0	0	1	2	ac	1	0	1	1	e	0	0	0	0	1	6	1	0	0	0	0	0.2
3	1	Orthopaedics	24	Pain	Ortho	1	4	2	3.5	1	e	0	0	0	0	1	0	0	cd	0	0	1	1	0	a	1	0	0	2	ac	1	0	1	2	ae	1	0	0	0	1	5	0	0	0	0	0	0
3	1	Orthopaedics	25	Pain	Ortho	1	3	2	1.9	1	e	0	0	0	0	1	0	1	b	0	1	0	0	0	a	1	0	0	1	c	0	0	1	0	X	0	0	0	0	0	3	0	0	0	0	0	0
3	1	Orthopaedics	26	Pain	Ortho	1	6	3	5.1	2	de	0	0	0	1	1	2	2	X	0	0	0	0	1	b	0	1	0	0	X	0	0	0	1	e	0	0	0	0	1	8	2	1	1	1	1	1.2
3	1	Orthopaedics	27	Pain	Ortho	1	3	3	3.6	0	ab	1	1	0	0	0	0	0	ab	1	1	0	0	0	a	1	0	0	2	ac	1	0	1	0	x	0	0	0	0	0	2	0	0	0	0	0	0
3	1	Orthopaedics	28	Pain	Ortho	1	2	2	1.7	1	e	0	0	0	0	1	1	2	X	0	0	0	0	0	a	1	0	0	1	a	1	0	0	0	x	0	0	0	0	0	5	X	X	X	X	x	0
1	2	OVH	36	Pain	OVH-Pla	1	8	4	8.2	2	de	0	0	0	1	1	1	2	X	0	0	0	0	2	bc	0	1	1	0	X	0	0	0	2	de	0	0	0	1	1	9	2	0	X	X	1	1
1	2	OVH	35	Pain	OVH-Melox	1	8	4	8.2	2	de	0	0	0	1	1	2	2	X	0	0	0	0	2	bc	0	1	1	1	a	1	0	0	0	x	0	1	0	0	0	9	2	0	X	X	1	1
2	2	OVH	35	Pain	OVH-Melox	1	10	4	10	2	de	0	0	0	1	1	1	2	x	0	0	0	0	2	bc	0	1	1	1	a	1	0	0	0	x	0	0	0	0	0	8	2	2	1	x	1	1.5
2	2	OVH	36	Pain	OVH-Pla	1	9	4	9.5	2	de	0	0	0	1	1	1	2	x	0	0	0	0	2	bc	0	1	1	0	x	0	0	0	2	ad	1	0	0	1	0	9	2	1	x	x	1	1.33333
3	2	OVH	35	Pain	OVH-Melox	1	6	2	5.6	2	de	0	0	0	1	1	0	1	d	0	0	0	1	2	bc	0	1	1	0	x	0	0	0	2	ae	1	0	0	0	1	7	2	0	0	0	2	0.8
3	2	OVH	36	Pain	OVH-Pla	1	5	2	4.5	2	de	0	0	0	1	1	2	2	x	0	0	0	0	1	b	0	1	0	0	x	0	0	0	2	ae	1	0	0	0	1	9	1	0	0	0	0	0.2
4	2	OVH	35	Pain	OVH-Melox	1	6	3	6.1	2	de	0	0	0	1	1	1	2	x	0	0	0	0	2	bc	0	1	1	1	a	1	0	0	0	x	0	0	0	0	0	8	1	1	1	1	2	1.2
4	2	OVH	36	Pain	OVH-Pla	1	7	3	6.6	2	de	0	0	0	1	1	1	2	x	0	0	0	0	2	bc	0	1	1	0	x	0	0	0	2	de	0	0	0	1	1	9	2	0	0	x	1	0.75
1	1	OVH	37	Pain	OVH-Melox	1	7	3	7	1	e	0	0	0	0	1	0	1	d	0	0	0	1	2	bc	0	1	1	1	a	1	0	0	0	X	0	0	0	0	0	5	1	0	X	X	1	0.666667
1	1	OVH	38	Pain	OVH-Pla	1	5	3	5	1	e	0	0	0	0	1	0	1	d	0	0	0	1	2	bc	0	1	1	0	X	0	0	0	0	X	0	0	0	0	0	4	2	0	1	X	1	1
2	1	OVH	38	Pain	OVH-Pla	1	5	3	5.1	2	ce	0	0	1	0	1	1	1	d	0	0	0	1	2	bc	0	1	1	0	x	0	0	0	0	x	0	0	0	0	0	6	2	0	1	x	1	1
2	1	OVH	37	Pain	OVH-Melox	1	10	4	10	2	de	0	0	0	1	1	1	1	d	0	0	0	1	2	bc	0	1	1	1	a	1	0	0	0	x	0	0	0	0	0	7	2	2	2	x	1	1.75
3	1	OVH	37	Pain	OVH-Melox	1	5	2	4.9	1	e	0	0	0	0	1	0	1	d	0	0	0	1	2	bc	0	1	1	1	a	1	0	0	0	X	0	0	0	0	0	5	1	0	0	0	1	0.4
3	1	OVH	38	Pain	OVH-Pla	1	6	2	4.6	1	e	0	0	0	0	1	0	0	cd	0	0	1	1	2	bc	0	1	1	1	a	1	0	0	1	e	0	0	0	0	1	5	2	0	0	0	0	0.4
3	1	Orchiectomy	43	Pain	ORC-Multi	1	6	3	4.9	1	e	0	0	0	0	1	0	1	d	0	0	0	1	2	bc	0	1	1	2	ab	1	1	0	0	x	0	0	0	0	0	6	1	0	0	0	1	0.4
3	1	Orchiectomy	44	Pain	ORC-Melox	1	5	2	3.7	2	de	0	0	0	1	1	1	1	d	0	0	0	1	2	bc	0	1	1	0	X	0	0	0	1	e	0	0	0	0	1	7	2	0	0	0	1	0.6
3	1	Orchiectomy	45	Pain	ORC-Multi	1	5	2	4.7	2	de	0	0	0	1	1	1	1	d	0	0	0	1	2	bc	0	1	1	1	a	1	0	0	1	e	0	0	0	0	1	8	2	0	0	0	1	0.6
3	1	Orchiectomy	46	Pain	ORC-Melox	1	6	3	5.5	2	de	0	0	0	1	1	0	0	cd	0	0	1	1	2	bc	0	1	1	1	a	1	0	0	2	ce	0	0	1	0	1	7	1	0	0	0	1	0.4
3	1	Orchiectomy	47	Pain	ORC-Melox	1	5	3	4.7	2	de	0	0	0	1	1	2	2	X	0	0	0	0	2	bc	0	1	1	1	b	0	1	0	1	e	0	0	0	0	1	10	1	X	X	X	1	1
3	1	Orchiectomy	48	Pain	ORC-Multi	1	3	2	2.3	0	ab	1	1	0	0	0	0	0	cd	0	0	1	1	2	bc	0	1	1	1	a	1	0	0	0	x	0	0	0	0	0	3	1	0	0	0	1	0.4
3	1	Orchiectomy	49	Pain	ORC-Melox	1	5	3	4.5	0	ab	1	1	0	0	0	0	0	cd	0	0	1	1	2	bc	0	1	1	2	ab	1	1	0	1	e	0	0	0	0	1	5	1	0	0	0	1	0.4
3	1	Orchiectomy	50	Pain	ORC-Multi	1	4	2	3.4	0	ab	1	1	0	0	0	0	0	acd	1	0	1	1	2	bc	0	1	1	1	a	1	0	0	0	x	0	0	0	0	0	3	0	0	0	0	1	0.2
3	1	Orchiectomy	51	Pain	ORC-Melox	1	5	2	4.4	1	d	0	0	0	1	0	0	0	ac	1	0	1	0	1	b	0	1	0	2	ab	1	1	0	1	e	0	0	0	0	1	5	1	0	0	0	0	0.2
3	1	Orchiectomy	52	Pain	ORC-Melox	1	5	3	4.4	2	de	0	0	0	1	1	2	2	X	0	0	0	0	2	bc	0	1	1	0	X	0	0	0	2	ce	0	0	1	0	1	10	1	0	0	0	0	0.2
3	1	Orchiectomy	53	Pain	ORC-Multi	1	4	2	3.6	2	de	0	0	0	1	1	0	0	ac	1	0	1	0	1	b	0	1	0	2	ab	1	1	0	1	e	0	0	0	0	1	6	1	1	1	1	0	0.8
3	1	Orchiectomy	54	Pain	ORC-Multi	1	3	2	1.3	0	a	1	0	0	0	0	0	0	acd	1	0	1	1	0	a	1	0	0	1	a	1	0	0	1	e	0	0	0	0	1	2	0	0	0	0	1	0.2
3	1	Orchiectomy	55	Pain	ORC-Multi	1	4	2	3.6	1	e	0	0	0	0	1	0	1	d	0	0	0	1	2	bc	0	1	1	0	x	0	0	0	1	e	0	1	0	0	1	5	2	0	0	0	2	0.8
3	1	Orchiectomy	56	Pain	ORC-Multi	1	3	2	2.3	0	ab	1	1	0	0	0	0	0	acd	1	0	1	1	0	a	1	0	0	1	a	1	0	0	0	x	0	0	0	0	0	1	0	0	0	0	0	0
3	1	Orchiectomy	57	Pain	ORC-Melox	1	3	2	2.5	0	ab	1	1	0	0	0	0	0	cd	0	0	1	1	0	a	1	0	0	2	ab	1	1	0	1	e	0	0	0	0	1	3	0	0	0	0	0	0
3	1	Orchiectomy	58	Pain	ORC-Melox	1	4	2	1.3	1	c	0	0	1	0	0	0	0	acd	1	0	1	1	1	b	0	1	0	1	a	1	0	0	1	e	0	0	0	0	1	4	1	0	0	0	0	0.2
3	1	Orthopaedics	1	Analgesia	Ortho	1	5	2	4.8	2	de	0	0	0	1	1	2	2	x	0	0	0	0	2	bc	0	1	1	0	X	0	0	0	0	x	0	0	0	0	0	8	1	0	0	0	1	0.4
3	1	Orthopaedics	2	Analgesia	Ortho	1	6	3	5.4	2	de	0	0	0	1	1	2	2	X	0	0	0	0	1	b	0	1	0	0	X	0	0	0	1	e	0	0	0	0	1	8	2	0	0	0	0	0.4
3	1	Orthopaedics	3	Analgesia	Ortho	1	5	2	2.6	1	e	0	0	0	0	1	0	0	ab	1	1	0	0	0	a	1	0	0	2	ac	1	0	1	2	ae	1	0	0	0	1	5	0	0	0	0	0	0
3	1	Orthopaedics	4	Analgesia	Ortho	1	7	3	6.1	2	de	0	0	0	1	1	2	2	x	0	0	0	0	1	b	0	1	0	1	a	1	0	0	1	a	1	0	0	0	0	9	2	1	1	1	1	1.2
3	1	Orthopaedics	5	Analgesia	Ortho	1	5	3	4.7	2	de	0	0	0	1	1	2	2	X	0	0	0	0	1	b	0	1	0	0	X	0	0	0	2	ae	1	0	0	0	1	9	1	0	0	0	0	0.2
3	1	Orthopaedics	6	Analgesia	Ortho	1	6	3	4.9	2	de	0	0	0	1	1	2	2	x	0	0	0	0	1	b	0	1	0	1	c	0	0	1	2	ae	1	0	0	0	1	10	2	0	0	0	0	0.4
3	1	Orthopaedics	7	Analgesia	Ortho	1	5	3	5.1	2	de	0	0	0	1	1	2	2	x	0	0	0	0	1	b	0	1	0	0	X	0	0	0	1	e	0	0	0	0	1	8	2	0	0	0	0	0.4
3	1	Orthopaedics	8	Analgesia	Ortho	1	8	4	7.9	2	de	0	0	0	1	1	2	2	X	0	0	0	0	2	bc	0	1	1	0	X	0	0	0	1	a	1	0	0	0	0	9	1	0	0	0	1	0.4
3	1	Orthopaedics	9	Analgesia	Ortho	1	6	3	5.1	2	de	0	0	0	1	1	2	2	x	0	0	0	0	1	b	0	1	0	0	X	0	0	0	1	a	1	0	0	0	0	8	1	0	0	0	0	0.2
3	1	Orthopaedics	10	Analgesia	Ortho	1	9	4	8.8	2	de	0	0	0	1	1	2	2	X	0	0	0	0	2	bc	0	1	1	0	X	0	0	0	1	e	0	0	0	0	1	9	1	1	1	1	1	1
3	1	Orthopaedics	11	Analgesia	Ortho	1	6	3	5.1	1	e	0	0	0	0	1	2	2	x	0	0	0	0	0	a	1	0	0	2	ac	1	0	1	0	X	0	0	0	0	0	7	X	X	X	X	X	0
3	1	Orthopaedics	12	Analgesia	Ortho	1	5	2	5	2	de	0	0	0	1	1	2	1	c	0	0	1	0	1	b	0	1	0	0	x	0	0	0	2	ae	1	0	0	0	1	8	1	0	0	0	0	0.2
3	1	Orthopaedics	13	Analgesia	Ortho	1	6	3	5.9	2	de	0	0	0	1	1	2	2	x	0	0	0	0	1	b	0	1	0	0	x	0	0	0	1	e	0	0	0	0	1	8	2	0	0	0	0	0.4
3	1	Orthopaedics	14	Analgesia	Ortho	1	5	2	5	2	de	0	0	0	1	1	0	1	c	0	0	1	0	2	bc	0	1	1	1	c	0	0	1	2	ae	1	0	0	0	1	8	1	0	0	0	1	0.4
3	1	Orthopaedics	15	Analgesia	Ortho	1	7	3	6.6	2	de	0	0	0	1	1	2	2	x	0	0	0	0	1	b	0	1	0	0	x	0	0	0	2	de	0	0	0	1	1	9	2	1	1	1	0	1
3	1	Orthopaedics	16	Analgesia	Ortho	1	4	2	3.9	2	de	0	0	0	1	1	2	2	X	0	0	0	0	1	b	0	1	0	0	X	0	0	0	1	e	0	0	0	0	1	8	1	0	0	0	0	0.2
3	1	Orthopaedics	17	Analgesia	Ortho	1	6	2	6	2	de	0	0	0	1	1	0	1	c	0	0	1	0	1	b	0	1	0	0	x	0	0	0	2	de	0	0	0	1	1	6	1	0	0	0	0	0.2
3	1	Orthopaedics	18	Analgesia	Ortho	1	4	2	2.4	0	a	1	0	0	0	0	0	0	abcd	1	1	1	1	0	a	1	0	0	2	ac	1	0	1	1	e	0	0	0	0	1	3	0	0	0	0	0	0
3	1	Orthopaedics	19	Analgesia	Ortho	1	6	3	4.8	2	de	0	0	0	1	1	2	2	X	0	0	0	0	2	bc	0	1	1	0	X	0	0	0	1	e	0	0	0	0	1	9	1	0	0	0	2	0.6
3	1	Orthopaedics	20	Analgesia	Ortho	1	4	2	1.9	1	e	0	0	0	0	1	0	0	cd	0	0	1	1	1	b	0	1	0	2	ac	1	0	1	0	X	0	0	0	0	0	4	0	0	0	0	0	0
3	1	Orthopaedics	21	Analgesia	Ortho	1	6	3	5.9	0	ab	1	1	0	0	0	2	2	x	0	0	0	0	1	b	0	1	0	0	x	0	0	0	2	ae	1	0	0	0	1	7	2	0	0	0	0	0.4
3	1	Orthopaedics	22	Analgesia	Ortho	1	4	2	3.2	1	e	0	0	0	0	1	0	0	bcd	0	1	1	1	1	b	0	1	0	1	a	1	0	0	0	X	0	0	0	0	0	3	0	0	0	0	0	0
3	1	Orthopaedics	23	Analgesia	Ortho	1	3	2	2.7	1	e	0	0	0	0	1	0	0	cd	0	0	1	1	0	a	1	0	0	2	ac	1	0	1	1	d	0	0	0	1	0	4	1	0	0	0	0	0.2
3	1	Orthopaedics	24	Analgesia	Ortho	1	5	2	4.8	2	de	0	0	0	1	1	2	1	c	0	0	1	0	1	b	0	1	0	0	x	0	0	0	1	e	0	0	0	0	1	7	2	0	0	0	0	0.4
3	1	Orthopaedics	25	Analgesia	Ortho	1	5	3	4.9	1	e	0	0	0	0	1	0	1	a	1	0	0	0	0	a	1	0	0	1	c	0	0	1	1	e	0	0	0	0	1	4	0	0	0	0	0	0
3	1	Orthopaedics	26	Analgesia	Ortho	0	1	1	0	0	a	1	0	0	0	0	0	0	abc	1	1	1	0	0	a	1	0	0	1	c	0	0	1	0	X	0	0	0	0	0	1	0	0	0	0	0	0
3	1	Orthopaedics	27	Analgesia	Ortho	1	2	2	0.6	1	e	0	0	0	0	1	0	1	b	0	1	0	0	0	a	1	0	0	0	X	0	0	0	2	ce	0	0	1	0	1	4	0	0	0	0	0	0
3	1	Orthopaedics	28	Analgesia	Ortho	1	8	4	7.1	2	de	0	0	0	1	1	2	2	X	0	0	0	0	1	b	0	1	0	0	X	0	0	0	1	c	0	0	1	0	0	8	1	X	X	X	1	1
3	1	Orthopaedics	1	24h.post	Ortho	0	2	2	1.3	1	e	0	0	0	0	1	0	1	d	0	0	0	1	0	a	1	0	0	0	X	0	0	0	0	X	0	0	0	0	0	2	0	0	0	0	0	0
3	1	Orthopaedics	2	24h.post	Ortho	1	4	2	2.1	1	e	0	0	0	0	1	0	1	b	0	1	0	0	0	a	1	0	0	2	ac	1	0	1	0	x	0	0	0	0	0	4	0	0	0	0	0	0
3	1	Orthopaedics	3	24h.post	Ortho	0	3	2	1.1	0	ab	1	1	0	0	0	0	0	abc	1	1	1	0	0	a	1	0	0	1	c	0	0	1	0	X	0	0	0	0	0	1	0	0	0	0	0	0
3	1	Orthopaedics	4	24h.post	Ortho	0	1	1	0	0	a	1	0	0	0	0	0	0	abcd	1	1	1	1	0	a	1	0	0	0	X	0	0	0	0	x	0	0	0	0	0	0	0	0	0	0	0	0
3	1	Orthopaedics	5	24h.post	Ortho	1	2	2	1.1	0	ab	1	1	0	0	0	0	0	abc	1	1	1	0	0	a	1	0	0	1	c	0	0	1	0	X	0	0	0	0	0	1	0	0	0	0	0	0
3	1	Orthopaedics	6	24h.post	Ortho	0	1	1	0	0	ab	1	1	0	0	0	0	0	cd	0	0	1	1	0	a	1	0	0	1	a	1	0	0	0	x	0	0	0	0	0	1	0	0	0	0	0	0
3	1	Orthopaedics	7	24h.post	Ortho	1	3	2	2.1	0	ab	1	1	0	0	0	0	0	acd	1	0	1	1	0	a	1	0	0	2	ac	1	0	1	0	X	0	0	0	0	0	2	0	0	0	0	0	0
3	1	Orthopaedics	8	24h.post	Ortho	1	2	2	1.1	0	a	1	0	0	0	0	0	0	bcd	0	1	1	1	1	b	0	1	0	1	c	0	0	1	1	e	0	0	0	0	1	3	1	0	0	0	0	0.2
3	1	Orthopaedics	9	24h.post	Ortho	1	4	2	3.4	0	ab	1	1	0	0	0	0	0	abc	1	1	1	0	1	b	0	1	0	1	c	0	0	1	1	e	0	0	0	0	1	3	1	0	0	0	1	0.4
3	1	Orthopaedics	10	24h.post	Ortho	0	1	1	0	0	a	1	0	0	0	0	0	0	bcd	0	1	1	1	0	a	1	0	0	1	a	1	0	0	0	X	0	0	0	0	0	1	0	0	0	0	0	0
3	1	Orthopaedics	11	24h.post	Ortho	0	1	1	0	0	ab	1	1	0	0	0	0	0	abc	1	1	1	0	0	a	1	0	0	0	X	0	0	0	0	X	0	0	0	0	0	0	0	0	0	0	0	0
3	1	Orthopaedics	12	24h.post	Ortho	1	3	2	3	0	ab	1	1	0	0	0	0	0	ac	1	0	1	0	0	a	1	0	0	2	ac	1	0	1	0	X	0	0	0	0	0	2	0	0	0	0	0	0
3	1	Orthopaedics	13	24h.post	Ortho	1	5	2	4.7	0	ab	1	1	0	0	0	0	0	abcd	1	1	1	1	0	a	1	0	0	2	ac	1	0	1	0	x	0	0	0	0	0	2	0	0	0	0	0	0
3	1	Orthopaedics	14	24h.post	Ortho	0	1	1	0	0	a	1	0	0	0	0	0	1	b	0	1	0	0	0	a	1	0	0	0	X	0	0	0	0	X	0	0	0	0	0	1	0	0	0	0	0	0
3	1	Orthopaedics	15	24h.post	Ortho	0	1	1	0	0	ab	1	1	0	0	0	0	0	abcd	1	1	1	1	0	a	1	0	0	0	X	0	0	0	0	x	0	0	0	0	0	0	0	0	0	0	0	0
3	1	Orthopaedics	16	24h.post	Ortho	0	1	1	0	0	a	1	0	0	0	0	0	0	acd	1	0	1	1	0	a	1	0	0	0	X	0	0	0	0	X	0	0	0	0	0	0	0	0	0	0	0	0
3	1	Orthopaedics	17	24h.post	Ortho	0	1	1	0	0	ab	1	1	0	0	0	0	0	bcd	0	1	1	1	0	a	1	0	0	0	X	0	0	0	0	X	0	0	0	0	0	0	0	0	0	0	0	0
3	1	Orthopaedics	18	24h.post	Ortho	0	1	1	0	0	a	1	0	0	0	0	0	0	ab	1	1	0	0	0	a	1	0	0	0	X	0	0	0	0	X	0	0	0	0	0	0	0	0	0	0	0	0
3	1	Orthopaedics	19	24h.post	Ortho	0	1	1	0	0	ab	1	1	0	0	0	0	0	abc	1	1	1	0	0	a	1	0	0	0	X	0	0	0	0	X	0	0	0	0	0	0	0	0	0	0	0	0
3	1	Orthopaedics	20	24h.post	Ortho	1	3	2	0.6	0	a	1	0	0	0	0	0	0	cd	0	0	1	1	0	a	1	0	0	1	c	0	0	1	0	X	0	0	0	0	0	1	0	0	0	0	0	0
3	1	Orthopaedics	21	24h.post	Ortho	1	4	3	3.6	1	e	0	0	0	0	1	0	0	abcd	1	1	1	1	0	a	1	0	0	1	a	1	0	0	0	x	0	0	0	0	0	2	0	0	0	0	0	0
3	1	Orthopaedics	22	24h.post	Ortho	0	1	1	0	1	e	0	0	0	0	1	0	1	b	0	1	0	0	0	a	1	0	0	0	X	0	0	0	0	X	0	0	0	0	0	2	0	0	0	0	0	0
3	1	Orthopaedics	23	24h.post	Ortho	1	2	2	1.3	1	e	0	0	0	0	1	0	0	bc	0	1	1	0	0	a	1	0	0	0	X	0	0	0	1	e	0	0	0	0	1	2	0	0	0	0	0	0
3	1	Orthopaedics	24	24h.post	Ortho	1	3	2	2.5	0	ab	1	1	0	0	0	0	0	abcd	1	1	1	1	0	a	1	0	0	1	c	0	0	1	0	X	0	0	0	0	0	1	0	0	0	0	0	0
3	1	Orthopaedics	25	24h.post	Ortho	0	1	1	0	0	ab	1	1	0	0	0	0	0	abc	1	1	1	0	0	a	1	0	0	0	X	0	0	0	0	x	0	0	0	0	0	0	0	0	0	0	0	0
3	1	Orthopaedics	26	24h.post	Ortho	0	1	1	0	0	ab	1	1	0	0	0	0	0	acd	1	0	1	1	0	a	1	0	0	0	X	0	0	0	0	x	0	0	0	0	0	0	0	0	0	0	0	0
3	1	Orthopaedics	27	24h.post	Ortho	0	1	1	0	0	a	1	0	0	0	0	0	0	abc	1	1	1	0	0	a	1	0	0	0	X	0	0	0	0	X	0	0	0	0	0	0	0	0	0	0	0	0
3	1	Orthopaedics	28	24h.post	Ortho	0	1	1	0	1	e	0	0	0	0	1	0	1	b	0	1	0	0	0	a	1	0	0	0	X	0	0	0	0	X	0	0	0	0	0	2	0	0	0	0	0	0
1	2	OVH	36	24h.post	OVH-Pla	1	8	4	8.2	2	de	0	0	0	1	1	1	2	X	0	0	0	0	2	bc	0	1	1	1	b	0	1	0	1	e	0	0	0	0	1	9	2	0	1	X	2	1.25
1	2	OVH	35	24h.post	OVH-Melox	0	1	1	0	0	ab	1	1	0	0	0	0	0	bcd	0	1	1	1	0	a	1	0	0	0	X	0	0	0	0	X	0	0	0	0	0	0	0	0	1	X	0	0.25
2	2	OVH	35	24h.post	OVH-Melox	0	1	1	0.2	0	ab	1	1	0	0	0	0	0	bcd	0	1	1	1	1	c	0	0	1	0	x	0	0	0	0	x	0	0	0	0	0	1	0	0	0	x	1	0.25
2	2	OVH	36	24h.post	OVH-Pla	1	9	4	9.5	2	de	0	0	0	1	1	1	2	x	0	0	0	0	2	bc	0	1	1	1	b	0	1	0	0	x	0	0	0	0	0	8	2	0	1	x	2	1.25
3	2	OVH	35	24h.post	OVH-Melox	0	1	1	0	0	ab	1	1	0	0	0	0	0	bcd	0	1	1	1	0	a	1	0	0	0	x	0	0	0	0	x	0	0	0	0	0	0	0	0	0	0	0	0
3	2	OVH	36	24h.post	OVH-Pla	1	6	3	5.4	2	de	0	0	0	1	1	2	2	x	0	0	0	0	2	bc	0	1	1	1	b	0	1	0	2	ae	1	0	0	0	1	11	2	0	0	0	0	0.4
4	2	OVH	35	24h.post	OVH-Melox	0	1	1	0	0	ab	1	1	0	0	0	0	0	bc	0	1	1	0	0	a	1	0	0	0	x	0	0	0	0	x	0	0	0	0	0	0	0	0	0	x	1	0.25
4	2	OVH	36	24h.post	OVH-Pla	1	7	3	6.4	2	de	0	0	0	1	1	0	2	x	0	0	0	0	2	bc	0	1	1	1	b	0	1	0	1	e	0	0	0	0	1	8	2	1	1	x	2	1.5
1	1	OVH	37	24h.post	OVH-Melox	0	1	1	0	0	ab	1	1	0	0	0	0	0	abcd	1	1	1	1	0	a	1	0	0	0	X	0	0	0	1	d	0	0	0	1	0	1	1	X	0	X	0	0.333333
1	1	OVH	38	24h.post	OVH-Pla	0	3	2	2.1	2	ce	0	0	1	0	1	0	0	cd	0	0	1	1	1	c	0	0	1	1	a	1	0	0	0	X	0	0	0	0	0	4	0	0	X	X	1	0.333333
2	1	OVH	38	24h.post	OVH-Pla	1	4	3	4.8	2	ce	0	0	1	0	1	1	1	d	0	0	0	1	1	c	0	0	1	1	a	1	0	0	0	x	0	0	0	0	0	6	0	0	0	x	1	0.25
2	1	OVH	37	24h.post	OVH-Melox	1	4	3	2.4	1	c	0	0	1	0	0	1	0	abcd	1	1	1	1	1	b	0	1	0	0	x	0	0	0	0	x	0	0	0	0	0	3	1	1	x	x	1	1
3	1	OVH	37	24h.post	OVH-Melox	0	1	1	0	0	ab	1	1	0	0	0	0	0	abcd	1	1	1	1	0	a	1	0	0	0	X	0	0	0	0	X	0	0	0	0	0	0	0	0	0	0	0	0
3	1	OVH	38	24h.post	OVH-Pla	0	1	1	0	1	c	0	0	1	0	0	0	0	cd	0	0	1	1	0	a	1	0	0	0	X	0	0	0	0	X	0	0	0	0	0	1	0	0	0	0	0	0
3	1	Orchiectomy	43	24h.post	ORC-Multi	1	4	2	3.5	2	de	0	0	0	1	1	0	0	cd	0	0	1	1	1	b	0	1	0	0	X	0	0	0	1	e	0	0	0	0	1	4	0	0	0	0	0	0
3	1	Orchiectomy	44	24h.post	ORC-Melox	1	4	2	3.2	2	de	0	0	0	1	1	0	0	ac	1	0	1	0	1	c	0	0	1	1	a	1	0	0	2	ae	1	0	0	0	1	6	0	0	0	0	1	0.2
3	1	Orchiectomy	45	24h.post	ORC-Multi	0	1	1	0	0	ab	1	1	0	0	0	0	0	acd	1	0	1	1	0	a	1	0	0	0	X	0	0	0	0	x	0	0	0	0	0	0	0	0	0	0	0	0
3	1	Orchiectomy	46	24h.post	ORC-Melox	1	4	2	3.5	0	ab	1	1	0	0	0	0	0	cd	0	0	1	1	0	a	1	0	0	1	a	1	0	0	1	e	0	0	0	0	1	2	0	0	0	0	0	0
3	1	Orchiectomy	47	24h.post	ORC-Melox	1	3	2	3.2	0	ab	1	1	0	0	0	0	0	acd	1	0	1	1	1	b	0	1	0	1	b	0	1	0	0	x	0	0	0	0	0	2	1	0	0	0	0	0.2
3	1	Orchiectomy	48	24h.post	ORC-Multi	1	2	2	0.8	0	ab	1	1	0	0	0	0	0	acd	1	0	1	1	0	a	1	0	0	1	a	1	0	0	1	e	0	0	0	0	1	2	0	0	0	0	0	0
3	1	Orchiectomy	49	24h.post	ORC-Melox	1	2	2	1.5	0	ab	1	1	0	0	0	0	0	acd	1	0	1	1	2	bc	0	1	1	0	x	0	0	0	0	x	0	0	0	0	0	2	1	0	0	0	0	0.2
3	1	Orchiectomy	50	24h.post	ORC-Multi	0	2	1	0.2	0	ab	1	1	0	0	0	0	0	acd	1	0	1	1	0	a	1	0	0	0	X	0	0	0	0	x	0	0	0	0	0	0	0	0	0	0	0	0
3	1	Orchiectomy	51	24h.post	ORC-Melox	0	1	1	0	0	ab	1	1	0	0	0	0	0	ac	1	0	1	0	0	a	1	0	0	0	x	0	0	0	0	X	0	0	0	0	0	0	0	0	0	0	0	0
3	1	Orchiectomy	52	24h.post	ORC-Melox	0	1	1	0	0	ab	1	1	0	0	0	0	0	acd	1	0	1	1	0	a	1	0	0	0	X	0	0	0	0	X	0	0	0	0	0	0	0	0	0	0	0	0
3	1	Orchiectomy	53	24h.post	ORC-Multi	0	1	1	0	0	ab	1	1	0	0	0	0	0	ac	1	0	1	0	0	a	1	0	0	0	x	0	0	0	0	X	0	0	0	0	0	0	0	0	0	0	0	0
3	1	Orchiectomy	54	24h.post	ORC-Multi	1	2	2	0.5	1	e	0	0	0	0	1	0	0	cd	0	0	1	1	1	b	0	1	0	0	X	0	0	0	1	e	0	0	0	0	1	3	0	0	0	0	0	0
3	1	Orchiectomy	55	24h.post	ORC-Multi	0	1	1	0	0	ab	1	1	0	0	0	0	0	acd	1	0	1	1	0	a	1	0	0	0	X	0	0	0	0	X	0	0	0	0	0	0	0	0	0	0	0	0
3	1	Orchiectomy	56	24h.post	ORC-Multi	1	4	2	3.3	0	ab	1	1	0	0	0	0	0	cd	0	0	1	1	0	a	1	0	0	1	a	1	0	0	1	e	0	0	0	0	1	2	0	0	0	0	0	0
3	1	Orchiectomy	57	24h.post	ORC-Melox	0	1	1	0	0	ab	1	1	0	0	0	0	0	ac	1	0	1	0	0	a	1	0	0	0	X	0	0	0	0	X	0	0	0	0	0	0	0	0	0	0	0	0
3	1	Orchiectomy	58	24h.post	ORC-Melox	1	3	2	0.6	0	ab	1	1	0	0	0	0	0	ac	1	0	1	0	0	a	1	0	0	1	a	1	0	0	0	X	0	0	0	0	0	1	0	0	0	0	0	0
3	2	Orthopaedics	1	Baseline	Ortho	1	3	2	2.6	1	e	0	0	0	0	1	0	1	d	0	0	0	1	0	a	1	0	0	1	a	1	0	0	0	x	0	0	0	0	0	3	0	0	0	0	0	0
3	2	Orthopaedics	2	Baseline	Ortho	0	3	2	2	1	e	0	0	0	0	1	0	1	b	0	1	0	0	0	a	1	0	0	0	x	0	0	0	0	x	0	0	0	0	0	2	0	0	0	0	0	0
3	2	Orthopaedics	3	Baseline	Ortho	0	1	1	0	1	e	0	0	0	0	1	0	0	bc	0	1	1	0	0	a	1	0	0	0	x	0	0	0	0	x	0	0	0	0	0	1	0	0	0	0	0	0
3	2	Orthopaedics	4	Baseline	Ortho	0	1	1	0	0	ab	1	1	0	0	0	0	0	ac	1	0	1	0	0	a	1	0	0	0	x	0	0	0	0	x	0	0	0	0	0	0	0	0	0	0	0	0
3	2	Orthopaedics	5	Baseline	Ortho	0	1	1	0	0	ab	1	1	0	0	0	0	0	ac	1	0	1	0	0	a	1	0	0	1	a	1	0	0	0	x	0	0	0	0	0	1	0	0	0	0	0	0
3	2	Orthopaedics	6	Baseline	Ortho	0	1	1	0	0	ab	1	1	0	0	0	0	0	abcd	1	1	1	1	0	a	1	0	0	0	x	0	0	0	0	x	0	0	0	0	0	0	0	0	0	0	0	0
3	2	Orthopaedics	7	Baseline	Ortho	0	1	1	0	0	a	1	0	0	0	0	0	0	abcd	1	1	1	1	0	a	1	0	0	1	a	1	0	0	0	x	0	0	0	0	0	1	0	0	0	0	0	0
3	2	Orthopaedics	8	Baseline	Ortho	0	1	1	0	0	ab	1	1	0	0	0	0	0	abc	1	1	1	0	0	a	1	0	0	0	x	0	0	0	0	x	0	0	0	0	0	0	0	0	0	0	0	0
3	2	Orthopaedics	9	Baseline	Ortho	0	1	1	0	1	e	0	0	0	0	1	0	0	abc	1	1	1	0	0	a	1	0	0	0	x	0	0	0	0	x	0	0	0	0	0	1	0	0	0	0	0	0
3	2	Orthopaedics	10	Baseline	Ortho	0	1	1	0	0	ab	1	1	0	0	0	0	0	cd	0	0	1	1	1	b	0	1	0	0	x	0	0	0	0	x	0	0	0	0	0	1	1	0	0	0	0	0.2
3	2	Orthopaedics	11	Baseline	Ortho	0	1	1	0	0	ab	1	1	0	0	0	0	0	cd	0	0	1	1	0	a	1	0	0	0	x	0	0	0	0	x	0	0	0	0	0	0	0	0	0	0	0	0
3	2	Orthopaedics	12	Baseline	Ortho	0	1	1	0	0	ab	1	1	0	0	0	0	0	abcd	1	1	1	1	0	a	1	0	0	0	x	0	0	0	0	x	0	0	0	0	0	0	0	0	0	0	0	0
3	2	Orthopaedics	13	Baseline	Ortho	0	1	1	0	0	a	1	0	0	0	0	0	0	abcd	1	1	1	1	0	a	1	0	0	0	x	0	0	0	0	x	0	0	0	0	0	0	0	0	0	0	0	0
3	2	Orthopaedics	14	Baseline	Ortho	0	1	1	0	0	a	1	0	0	0	0	0	0	abc	1	1	1	0	0	a	1	0	0	0	x	0	0	0	0	x	0	0	0	0	0	0	0	0	0	0	0	0
3	2	Orthopaedics	15	Baseline	Ortho	0	1	1	0	0	a	1	0	0	0	0	0	0	bcd	0	1	1	1	0	a	1	0	0	0	x	0	0	0	0	x	0	0	0	0	0	0	0	0	0	0	0	0
3	2	Orthopaedics	16	Baseline	Ortho	0	2	2	1.9	0	a	1	0	0	0	0	0	0	abcd	1	1	1	1	0	a	1	0	0	1	a	1	0	0	0	x	0	0	0	0	0	1	0	0	0	0	0	0
3	2	Orthopaedics	17	Baseline	Ortho	0	1	1	0	0	ab	1	1	0	0	0	0	0	abc	1	1	1	0	0	a	1	0	0	0	x	0	0	0	0	x	0	0	0	0	0	0	0	0	0	0	0	0
3	2	Orthopaedics	18	Baseline	Ortho	0	1	1	0	0	ab	1	1	0	0	0	0	0	ab	1	1	0	0	0	a	1	0	0	0	x	0	0	0	0	x	0	0	0	0	0	0	0	0	0	0	0	0
3	2	Orthopaedics	19	Baseline	Ortho	1	4	2	3.6	2	de	0	0	0	1	1	2	2	x	0	0	0	0	1	c	0	0	1	0	x	0	0	0	1	e	0	0	0	0	1	8	x	0	0	0	2	0.5
3	2	Orthopaedics	20	Baseline	Ortho	0	1	1	0	0	ab	1	1	0	0	0	0	1	c	0	0	1	0	0	a	1	0	0	0	x	0	0	0	0	x	0	0	0	0	0	1	0	0	0	0	0	0
3	2	Orthopaedics	21	Baseline	Ortho	0	1	1	0	0	ab	1	1	0	0	0	0	0	abcd	1	1	1	1	0	a	1	0	0	0	x	0	0	0	0	x	0	0	0	0	0	0	0	0	0	0	0	0
3	2	Orthopaedics	22	Baseline	Ortho	0	1	1	0	0	a	1	0	0	0	0	0	0	abcd	1	1	1	1	0	a	1	0	0	0	x	0	0	0	0	x	0	0	0	0	0	0	0	0	0	0	0	0
3	2	Orthopaedics	23	Baseline	Ortho	0	1	1	0	0	ab	1	1	0	0	0	0	0	abc	1	1	1	0	0	a	1	0	0	0	x	0	0	0	0	x	0	0	0	0	0	0	0	0	0	0	0	0
3	2	Orthopaedics	24	Baseline	Ortho	0	1	1	0	0	ab	1	1	0	0	0	0	0	ac	1	0	1	0	0	a	1	0	0	0	x	0	0	0	0	x	0	0	0	0	0	0	0	0	0	0	0	0
3	2	Orthopaedics	25	Baseline	Ortho	0	1	1	0	0	a	1	0	0	0	0	0	0	ac	1	0	1	0	0	a	1	0	0	0	x	0	0	0	0	x	0	0	0	0	0	0	0	0	0	0	0	0
3	2	Orthopaedics	26	Baseline	Ortho	0	3	2	1.6	1	e	0	0	0	0	1	0	1	b	0	1	0	0	0	a	1	0	0	0	x	0	0	0	0	x	0	0	0	0	0	2	0	0	0	0	0	0
3	2	Orthopaedics	27	Baseline	Ortho	0	1	1	0	1	e	0	0	0	0	1	0	1	b	0	1	0	0	0	a	1	0	0	0	x	0	0	0	0	x	0	0	0	0	0	2	0	0	0	0	0	0
3	2	Orthopaedics	28	Baseline	Ortho	0	1	1	0	0	ab	1	1	0	0	0	0	0	abc	1	1	1	0	0	a	1	0	0	0	x	0	0	0	0	x	0	0	0	0	0	0	0	0	0	0	0	0
4	1	OVH	38	Baseline	OVH-Pla	0	3	1	0.3	1	e	0	0	0	0	1	0	1	d	0	0	0	1	2	bc	0	1	1	0	x	0	0	0	0	x	0	0	0	0	0	4	2	1	0	x	2	1.25
4	1	OVH	37	Baseline	OVH-Melox	1	7	3	6.3	1	e	0	0	0	0	1	0	1	d	0	0	0	1	2	bc	0	1	1	0	x	0	0	0	1	e	0	0	0	0	1	5	2	1	1	x	2	1.5
1	2	OVH	37	Baseline	OVH-Melox	1	7	3	6.7	2	de	0	0	0	1	1	0	1	d	0	0	0	1	2	bc	0	1	1	0	X	0	0	0	1	e	0	0	0	0	1	6	2	0	X	X	2	1.33333
1	2	OVH	38	Baseline	OVH-Pla	1	7	3	6.8	1	e	0	0	0	0	1	0	1	d	0	0	0	1	2	bc	0	1	1	0	X	0	0	0	0	X	0	0	0	0	0	4	2	0	0	X	2	1
2	2	OVH	37	Baseline	OVH-Melox	1	9	4	9.6	2	de	0	0	0	1	1	1	1	d	0	0	0	1	2	bc	0	1	1	1	a	1	0	0	1	a	1	0	0	0	0	8	2	2	x	x	2	2
2	2	OVH	38	Baseline	OVH-Pla	1	6	3	6.1	1	e	0	0	0	0	1	1	1	d	0	0	0	1	2	bc	0	1	1	0	x	0	0	0	0	x	0	0	0	0	0	5	2	0	1	x	2	1.25
3	2	OVH	37	Baseline	OVH-Melox	1	3	2	2.9	2	de	0	0	0	1	1	0	1	d	0	0	0	1	2	bc	0	1	1	1	a	1	0	0	1	e	0	0	0	0	1	7	2	0	0	0	1	0.6
3	2	OVH	38	Baseline	OVH-Pla	0	3	2	1	1	e	0	0	0	0	1	0	1	d	0	0	0	1	2	bc	0	1	1	1	a	1	0	0	0	x	0	0	0	0	0	5	1	0	0	0	1	0.4
4	2	OVH	37	Baseline	OVH-Melox	1	8	3	7.5	2	de	0	0	0	1	1	0	1	d	0	0	0	1	2	bc	0	1	1	0	x	0	0	0	1	e	0	0	0	0	1	6	1	1	1	x	2	1.25
4	2	OVH	38	Baseline	OVH-Pla	0	2	1	0.5	1	e	0	0	0	0	1	0	1	d	0	0	0	1	2	bc	0	1	1	0	x	0	0	0	0	x	0	0	0	0	0	4	2	0	0	x	2	1
1	1	OVH	39	Baseline	OVH-Pla	1	10	4	10	2	de	0	0	0	1	1	2	2	X	0	0	0	0	2	bc	0	1	1	0	X	0	0	0	0	X	0	0	0	0	0	8	2	X	X	X	2	2
1	1	OVH	40	Baseline	OVH-Melox	1	7	3	6.9	1	e	0	0	0	0	1	0	0	bcd	0	1	1	1	2	bc	0	1	1	0	X	0	0	0	2	ad	1	0	0	1	0	5	2	0	0	X	2	1
2	1	OVH	40	Baseline	OVH-Melox	1	7	3	5.9	2	cd	0	0	1	1	0	1	0	bcd	0	1	1	1	2	bc	0	1	1	0	x	0	0	0	0	x	0	0	0	0	0	5	2	1	1	x	2	1.5
2	1	OVH	39	Baseline	OVH-Pla	1	10	4	10	2	de	0	0	0	1	1	2	2	x	0	0	0	0	2	bc	0	1	1	0	x	0	0	0	0	x	0	0	0	0	0	8	2	x	x	x	X	2
3	2	Orchiectomy	43	Baseline	ORC-Multi	0	1	1	0	0	ab	1	1	0	0	0	0	0	ac	1	0	1	0	0	a	1	0	0	0	x	0	0	0	0	x	0	0	0	0	0	0	0	0	0	0	0	0
3	2	Orchiectomy	44	Baseline	ORC-Melox	1	3	2	2.1	2	de	0	0	0	1	1	0	0	cd	0	0	1	1	1	c	0	0	1	0	x	0	0	0	1	e	0	0	0	0	1	4	0	0	0	0	1	0.2
3	2	Orchiectomy	45	Baseline	ORC-Multi	0	1	1	0	0	ab	1	1	0	0	0	0	0	ac	1	0	1	0	0	a	1	0	0	0	x	0	0	0	0	x	0	0	0	0	0	0	0	1	1	1	0	0.6
3	2	Orchiectomy	46	Baseline	ORC-Melox	0	1	1	0	0	ab	1	1	0	0	0	0	0	acd	1	0	1	1	0	a	1	0	0	0	x	0	0	0	0	x	0	0	0	0	0	0	0	0	0	0	0	0
3	2	Orchiectomy	47	Baseline	ORC-Melox	0	1	1	0	0	ab	1	1	0	0	0	0	0	acd	1	0	1	1	0	a	1	0	0	0	x	0	0	0	0	x	0	0	0	0	0	0	0	0	0	0	0	0
3	2	Orchiectomy	48	Baseline	ORC-Multi	0	1	1	0	0	b	0	1	0	0	0	0	0	acd	1	0	1	1	0	a	1	0	0	0	x	0	0	0	1	e	0	0	0	0	1	1	0	0	0	0	0	0
3	2	Orchiectomy	49	Baseline	ORC-Melox	0	1	1	0	0	ab	1	1	0	0	0	0	0	ac	1	0	1	0	0	a	1	0	0	0	x	0	0	0	0	x	0	0	0	0	0	0	0	0	0	0	0	0
3	2	Orchiectomy	50	Baseline	ORC-Multi	0	1	1	0	0	ab	1	1	0	0	0	0	0	ac	1	0	1	0	0	a	1	0	0	0	x	0	0	0	0	x	0	0	0	0	0	0	0	0	0	0	0	0
3	2	Orchiectomy	51	Baseline	ORC-Melox	1	4	2	4	2	de	0	0	0	1	1	2	2	x	0	0	0	0	2	bc	0	1	1	0	x	0	0	0	1	e	0	0	0	0	1	9	1	0	0	0	1	0.4
3	2	Orchiectomy	52	Baseline	ORC-Melox	0	1	1	0	0	ab	1	1	0	0	0	0	0	acd	1	0	1	1	0	a	1	0	0	0	x	0	0	0	0	x	0	0	0	0	0	0	0	0	0	0	0	0
3	2	Orchiectomy	53	Baseline	ORC-Multi	0	1	1	0	0	ab	1	1	0	0	0	0	1	c	0	0	1	0	0	a	1	0	0	0	x	0	0	0	0	x	0	0	0	0	0	1	0	0	0	0	0	0
3	2	Orchiectomy	54	Baseline	ORC-Multi	0	3	2	3	0	ab	1	1	0	0	0	0	1	c	0	0	1	0	1	b	0	1	0	0	x	0	0	0	1	e	0	0	0	0	1	3	1	0	0	0	0	0.2
3	2	Orchiectomy	55	Baseline	ORC-Multi	0	1	1	0	0	ab	1	1	0	0	0	0	0	acd	1	0	1	1	0	a	1	0	0	0	x	0	0	0	0	x	0	0	0	0	0	0	0	0	0	0	0	0
3	2	Orchiectomy	56	Baseline	ORC-Multi	0	1	1	0	0	ab	1	1	0	0	0	0	0	acd	1	0	1	1	0	a	1	0	0	0	x	0	0	0	0	x	0	0	0	0	0	0	0	0	0	0	0	0
3	2	Orchiectomy	57	Baseline	ORC-Melox	0	1	1	0	0	ab	1	1	0	0	0	0	0	ac	1	0	1	0	0	a	1	0	0	0	x	0	0	0	0	x	0	0	0	0	0	0	0	0	0	0	0	0
3	2	Orchiectomy	58	Baseline	ORC-Melox	0	1	1	0	0	ab	1	1	0	0	0	0	1	c	0	0	1	0	0	a	1	0	0	0	x	0	0	0	0	x	0	0	0	0	0	1	0	0	0	0	0	0
3	2	Orthopaedics	1	Pain	Ortho	1	6	2	5.6	2	de	0	0	0	1	1	2	2	x	0	0	0	0	1	b	0	1	0	1	c	0	0	1	2	ae	1	0	0	0	1	10	1	0	0	0	0	0.2
3	2	Orthopaedics	2	Pain	Ortho	1	6	2	5.7	2	de	0	0	0	1	1	2	2	x	0	0	0	0	1	b	0	1	0	0	x	0	0	0	2	ae	1	0	0	0	1	9	1	0	0	0	0	0.2
3	2	Orthopaedics	3	Pain	Ortho	1	3	2	2	1	e	0	0	0	0	1	0	0	abc	1	1	1	0	0	a	1	0	0	2	ac	1	0	1	0	x	0	0	0	0	0	3	0	0	0	0	0	0
3	2	Orthopaedics	4	Pain	Ortho	1	6	3	5.6	1	e	0	0	0	0	1	1	2	x	0	0	0	0	0	a	1	0	0	1	a	1	0	0	0	x	0	0	0	0	0	5	0	0	0	0	0	0
3	2	Orthopaedics	5	Pain	Ortho	1	4	2	4	1	e	0	0	0	0	1	2	2	x	0	0	0	0	0	a	1	0	0	2	ac	1	0	1	0	x	0	0	0	0	0	7	0	0	0	0	0	0
3	2	Orthopaedics	6	Pain	Ortho	1	5	2	5	2	de	0	0	0	1	1	2	2	x	0	0	0	0	1	b	0	1	0	0	x	0	0	0	2	ae	1	0	0	0	1	9	1	0	0	0	0	0.2
3	2	Orthopaedics	7	Pain	Ortho	1	5	2	4.8	2	de	0	0	0	1	1	0	1	a	1	0	0	0	1	b	0	1	0	2	ac	1	0	1	2	ae	1	0	0	0	1	8	2	0	0	0	0	0.4
3	2	Orthopaedics	8	Pain	Ortho	1	3	2	2.3	2	de	0	0	0	1	1	2	2	x	0	0	0	0	1	b	0	1	0	0	x	0	0	0	1	e	0	0	0	0	1	8	1	0	0	0	0	0.2
3	2	Orthopaedics	9	Pain	Ortho	1	5	2	4.6	2	de	0	0	0	1	1	2	2	x	0	0	0	0	1	b	0	1	0	0	x	0	0	0	2	ae	1	0	0	0	1	9	1	X	X	X	0	0.5
3	2	Orthopaedics	10	Pain	Ortho	1	5	2	4	2	de	0	0	0	1	1	2	2	x	0	0	0	0	0	a	1	0	0	1	c	0	0	1	2	ae	1	0	0	0	1	9	0	0	0	0	0	0
3	2	Orthopaedics	11	Pain	Ortho	1	3	2	2.1	1	e	0	0	0	0	1	0	1	d	0	0	0	1	1	c	0	0	1	2	ac	1	0	1	0	x	0	0	0	0	0	5	0	0	0	0	1	0.2
3	2	Orthopaedics	12	Pain	Ortho	1	6	2	5.5	2	de	0	0	0	1	1	2	2	x	0	0	0	0	2	bc	0	1	1	0	x	0	0	0	2	ae	1	0	0	0	1	10	1	0	0	0	1	0.4
3	2	Orthopaedics	13	Pain	Ortho	1	6	3	6	2	de	0	0	0	1	1	2	2	x	0	0	0	0	1	b	0	1	0	0	x	0	0	0	2	ae	1	0	0	0	1	9	2	0	0	0	0	0.4
3	2	Orthopaedics	14	Pain	Ortho	1	5	2	4.8	1	e	0	0	0	0	1	2	2	x	0	0	0	0	1	b	0	1	0	1	c	0	0	1	1	e	0	0	0	0	1	8	1	X	X	X	0	0.5
3	2	Orthopaedics	15	Pain	Ortho	1	6	2	5.7	2	de	0	0	0	1	1	2	2	x	0	0	0	0	1	b	0	1	0	0	x	0	0	0	2	ae	1	0	0	0	1	9	1	0	0	0	0	0.2
3	2	Orthopaedics	16	Pain	Ortho	1	5	2	5	2	de	0	0	0	1	1	2	2	x	0	0	0	0	1	b	0	1	0	0	x	0	0	0	2	ae	1	0	0	0	1	9	1	0	0	0	0	0.2
3	2	Orthopaedics	17	Pain	Ortho	1	5	2	4.9	1	e	0	0	0	0	1	2	2	x	0	0	0	0	1	b	0	1	0	2	ac	1	0	1	1	e	0	0	0	0	1	9	1	0	0	0	0	0.2
3	2	Orthopaedics	18	Pain	Ortho	1	5	2	4.9	2	de	0	0	0	1	1	2	2	x	0	0	0	0	2	bc	0	1	1	0	x	0	0	0	2	ae	1	0	0	0	1	10	2	0	0	0	1	0.6
3	2	Orthopaedics	19	Pain	Ortho	1	6	2	5.5	2	de	0	0	0	1	1	2	2	x	0	0	0	0	1	b	0	1	0	1	a	1	0	0	2	ae	1	0	0	0	1	10	1	0	0	0	0	0.2
3	2	Orthopaedics	20	Pain	Ortho	1	7	3	6.5	1	e	0	0	0	0	1	2	2	x	0	0	0	0	1	b	0	1	0	2	ac	1	0	1	1	e	0	0	0	0	1	9	2	0	0	0	0	0.4
3	2	Orthopaedics	21	Pain	Ortho	1	5	2	4.6	2	de	0	0	0	1	1	2	2	x	0	0	0	0	1	b	0	1	0	0	x	0	0	0	2	ae	1	0	0	0	1	9	2	0	0	0	0	0.4
3	2	Orthopaedics	22	Pain	Ortho	1	6	2	5.8	2	de	0	0	0	1	1	2	2	x	0	0	0	0	1	b	0	1	0	1	c	0	0	1	2	ade	1	0	0	1	1	10	2	0	0	0	0	0.4
3	2	Orthopaedics	23	Pain	Ortho	1	4	2	3.6	1	e	0	0	0	0	1	0	1	c	0	0	1	0	0	a	1	0	0	2	ac	1	0	1	1	e	0	0	0	0	1	5	0	0	0	0	0	0
3	2	Orthopaedics	24	Pain	Ortho	1	5	2	4.7	1	e	0	0	0	0	1	0	1	c	0	0	1	0	0	a	1	0	0	2	ac	1	0	1	1	a	1	0	0	0	0	5	0	0	0	0	0	0
3	2	Orthopaedics	25	Pain	Ortho	1	3	2	3	1	e	0	0	0	0	1	0	1	b	0	1	0	0	0	a	1	0	0	1	c	0	0	1	0	x	0	0	0	0	0	3	0	0	0	0	0	0
3	2	Orthopaedics	26	Pain	Ortho	1	5	2	4.9	2	de	0	0	0	1	1	2	2	x	0	0	0	0	1	b	0	1	0	1	c	0	0	1	1	e	0	0	0	0	1	9	2	0	0	0	0	0.4
3	2	Orthopaedics	27	Pain	Ortho	1	5	2	4.6	1	e	0	0	0	0	1	0	0	abc	1	1	1	0	0	a	1	0	0	2	ac	1	0	1	0	x	0	0	0	0	0	3	0	0	0	0	0	0
3	2	Orthopaedics	28	Pain	Ortho	1	3	2	2.4	1	e	0	0	0	0	1	0	1	d	0	0	0	1	0	a	1	0	0	1	a	1	0	0	0	x	0	0	0	0	0	3	X	X	X	X	X	0
4	1	OVH	38	Pain	OVH-Pla	1	7	3	6.7	2	ce	0	0	1	0	1	1	2	x	0	0	0	0	2	bc	0	1	1	1	a	1	0	0	1	e	0	0	0	0	1	9	2	1	0	x	1	1
4	1	OVH	37	Pain	OVH-Melox	1	8	3	7.5	1	e	0	0	0	0	1	0	1	d	0	0	0	1	2	bc	0	1	1	1	a	1	0	0	2	de	0	0	0	1	1	7	2	1	2	x	1	1.5
1	2	OVH	37	Pain	OVH-Melox	1	7	3	6.8	1	e	0	0	0	0	1	0	1	d	0	0	0	1	2	bc	0	1	1	0	X	0	0	0	0	X	0	0	0	0	0	4	2	0	1	X	1	1
1	2	OVH	38	Pain	OVH-Pla	1	7	3	6.9	1	c	0	0	1	0	0	0	1	d	0	0	0	1	2	bc	0	1	1	1	a	1	0	0	0	X	0	0	0	0	0	5	2	0	X	2	1	1.25
2	2	OVH	37	Pain	OVH-Melox	1	7	4	7.6	1	e	0	0	0	0	1	1	1	d	0	0	0	1	2	bc	0	1	1	1	a	1	0	0	0	x	0	0	0	0	0	6	2	2	2	x	1	1.75
2	2	OVH	38	Pain	OVH-Pla	1	8	4	7.5	2	ce	0	0	1	0	1	1	1	d	0	0	0	1	2	bc	0	1	1	0	x	0	0	0	0	x	0	0	0	0	0	6	2	2	2	x	1	1.75
3	2	OVH	37	Pain	OVH-Melox	1	4	2	3.4	1	e	0	0	0	0	1	0	1	d	0	0	0	1	2	bc	0	1	1	1	a	1	0	0	1	e	0	0	0	0	1	6	2	0	0	0	1	0.6
3	2	OVH	38	Pain	OVH-Pla	0	5	3	4.8	2	ce	0	0	1	0	1	0	1	d	0	0	0	1	1	b	0	1	0	1	a	1	0	0	2	ae	1	0	0	0	1	7	2	0	0	0	0	0.4
4	2	OVH	37	Pain	OVH-Melox	1	7	3	7	1	e	0	0	0	0	1	0	1	d	0	0	0	1	2	bc	0	1	1	1	a	1	0	0	1	e	0	0	0	0	1	6	2	1	2	x	1	1.5
4	2	OVH	38	Pain	OVH-Pla	1	8	3	7.5	2	ce	0	0	1	0	1	1	1	d	0	0	0	1	2	bc	0	1	1	1	a	1	0	0	0	x	0	0	0	0	0	7	1	1	1	x	2	1.25
1	1	OVH	39	Pain	OVH-Pla	1	9	4	9.1	2	de	0	0	0	1	1	1	2	X	0	0	0	0	2	bc	0	1	1	1	a	1	0	0	1	a	1	0	0	0	0	9	2	0	0	X	2	1
1	1	OVH	40	Pain	OVH-Melox	1	8	4	8.1	2	cde	0	0	1	1	1	0	1	c	0	0	1	0	2	bc	0	1	1	0	X	0	0	0	2	ad	1	0	0	1	0	7	2	0	0	X	1	0.75
2	1	OVH	40	Pain	OVH-Melox	1	6	3	5.5	2	cde	0	0	1	1	1	0	1	c	0	0	1	0	2	bc	0	1	1	0	x	0	0	0	2	de	0	0	0	1	1	7	2	1	1	x	1	1.25
2	1	OVH	39	Pain	OVH-Pla	1	8	4	8.7	1	e	0	0	0	0	1	1	1	d	0	0	0	1	2	bc	0	1	1	1	a	1	0	0	1	a	1	0	0	0	0	7	2	2	2	x	1	1.75
3	2	Orchiectomy	43	Pain	ORC-Multi	1	5	3	4.8	1	e	0	0	0	0	1	0	1	d	0	0	0	1	2	bc	0	1	1	1	b	0	1	0	0	x	0	0	0	0	0	5	1	0	0	0	1	0.4
3	2	Orchiectomy	44	Pain	ORC-Melox	1	3	2	2.1	2	de	0	0	0	1	1	1	0	cd	0	0	1	1	2	bc	0	1	1	0	x	0	0	0	1	e	0	0	0	0	1	6	2	0	0	0	0	0.4
3	2	Orchiectomy	45	Pain	ORC-Multi	1	4	2	3.9	2	de	0	0	0	1	1	0	1	d	0	0	0	1	2	bc	0	1	1	1	a	1	0	0	1	e	0	0	0	0	1	7	1	1	1	1	1	1
3	2	Orchiectomy	46	Pain	ORC-Melox	1	6	3	5	1	e	0	0	0	0	1	0	1	d	0	0	0	1	2	bc	0	1	1	0	x	0	0	0	2	ae	1	0	0	0	1	6	2	0	0	0	1	0.6
3	2	Orchiectomy	47	Pain	ORC-Melox	1	6	3	5.6	2	de	0	0	0	1	1	2	2	x	0	0	0	0	2	bc	0	1	1	1	b	0	1	0	2	ae	1	0	0	0	1	11	2	0	0	0	1	0.6
3	2	Orchiectomy	48	Pain	ORC-Multi	1	5	2	5	0	ab	1	1	0	0	0	0	0	cd	0	0	1	1	2	bc	0	1	1	2	ab	1	1	0	2	ae	1	0	0	0	1	6	2	0	0	0	2	0.8
3	2	Orchiectomy	49	Pain	ORC-Melox	1	4	2	3.5	2	de	0	0	0	1	1	0	1	d	0	0	0	1	1	b	0	1	0	2	ac	1	0	1	1	e	0	0	0	0	1	7	1	0	0	0	0	0.2
3	2	Orchiectomy	50	Pain	ORC-Multi	1	3	2	3.1	0	ab	1	1	0	0	0	0	0	acd	1	0	1	1	0	a	1	0	0	1	c	0	0	1	1	e	0	0	0	0	1	2	0	0	0	0	0	0
3	2	Orchiectomy	51	Pain	ORC-Melox	1	5	2	4.9	2	de	0	0	0	1	1	0	0	ac	1	0	1	0	1	b	0	1	0	2	ab	1	1	0	2	ae	1	0	0	0	1	7	1	0	0	0	0	0.2
3	2	Orchiectomy	52	Pain	ORC-Melox	1	5	3	5	2	de	0	0	0	1	1	2	2	x	0	0	0	0	2	bc	0	1	1	0	x	0	0	0	2	ae	1	0	0	0	1	10	2	0	0	0	0	0.4
3	2	Orchiectomy	53	Pain	ORC-Multi	1	3	2	2.5	1	d	0	0	0	1	0	0	0	ad	1	0	0	1	1	b	0	1	0	1	b	0	1	0	1	e	0	0	0	0	1	4	2	1	1	1	0	1
3	2	Orchiectomy	54	Pain	ORC-Multi	1	2	2	1.5	0	a	1	0	0	0	0	0	0	acd	1	0	1	1	1	b	0	1	0	1	a	1	0	0	1	e	0	0	0	0	1	3	1	0	0	0	0	0.2
3	2	Orchiectomy	55	Pain	ORC-Multi	1	4	2	4.4	1	e	0	0	0	0	1	0	1	d	0	0	0	1	2	bc	0	1	1	0	x	0	0	0	1	e	0	0	0	0	1	5	1	0	0	0	1	0.4
3	2	Orchiectomy	56	Pain	ORC-Multi	1	3	2	2.2	0	ab	1	1	0	0	0	0	0	acd	1	0	1	1	0	a	1	0	0	1	a	1	0	0	0	x	0	0	0	0	0	1	0	0	0	0	0	0
3	2	Orchiectomy	57	Pain	ORC-Melox	1	5	2	4.8	0	ab	1	1	0	0	0	0	0	cd	0	0	1	1	0	a	1	0	0	2	ab	1	1	0	1	e	0	0	0	0	1	3	0	0	0	0	0	0
3	2	Orchiectomy	58	Pain	ORC-Melox	1	5	2	4.6	1	e	0	0	0	0	1	0	0	cd	0	0	1	1	1	b	0	1	0	2	ab	1	1	0	1	e	0	0	0	0	1	5	0	0	0	0	0	0
3	2	Orthopaedics	1	Analgesia	Ortho	1	4	2	4.3	2	de	0	0	0	1	1	2	2	x	0	0	0	0	2	bc	0	1	1	0	x	0	0	0	0	x	0	0	0	0	0	8	1	0	0	0	1	0.4
3	2	Orthopaedics	2	Analgesia	Ortho	1	5	2	4.8	2	de	0	0	0	1	1	2	2	x	0	0	0	0	1	b	0	1	0	0	x	0	0	0	1	e	0	0	0	0	1	8	2	0	0	0	0	0.4
3	2	Orthopaedics	3	Analgesia	Ortho	1	4	2	3	1	e	0	0	0	0	1	0	0	ac	1	0	1	0	1	b	0	1	0	2	ac	1	0	1	1	e	0	0	0	0	1	5	1	0	0	0	0	0.2
3	2	Orthopaedics	4	Analgesia	Ortho	1	7	4	6.5	2	de	0	0	0	1	1	1	1	c	0	0	1	0	1	b	0	1	0	2	ac	1	0	1	2	ae	1	0	0	0	1	9	1	0	0	0	0	0.2
3	2	Orthopaedics	5	Analgesia	Ortho	1	5	2	5.1	2	de	0	0	0	1	1	2	2	x	0	0	0	0	1	b	0	1	0	0	x	0	0	0	2	ae	1	0	0	0	1	9	1	0	0	0	0	0.2
3	2	Orthopaedics	6	Analgesia	Ortho	1	5	2	4.9	2	de	0	0	0	1	1	2	2	x	0	0	0	0	1	b	0	1	0	0	x	0	0	0	2	ae	1	0	0	0	1	9	2	0	0	0	0	0.4
3	2	Orthopaedics	7	Analgesia	Ortho	1	6	3	5.9	2	de	0	0	0	1	1	2	2	x	0	0	0	0	1	b	0	1	0	0	x	0	0	0	1	e	0	0	0	0	1	8	2	0	0	0	0	0.4
3	2	Orthopaedics	8	Analgesia	Ortho	1	5	2	4.5	2	de	0	0	0	1	1	2	2	x	0	0	0	0	1	b	0	1	0	0	x	0	0	0	1	a	1	0	0	0	0	8	1	0	0	0	0	0.2
3	2	Orthopaedics	9	Analgesia	Ortho	1	5	2	4.9	2	de	0	0	0	1	1	2	2	x	0	0	0	0	1	b	0	1	0	0	x	0	0	0	2	ae	1	0	0	0	1	9	1	0	0	0	0	0.2
3	2	Orthopaedics	10	Analgesia	Ortho	1	6	3	5.5	2	de	0	0	0	1	1	2	2	x	0	0	0	0	0	a	1	0	0	0	x	0	0	0	1	e	0	0	0	0	1	7	0	0	0	0	0	0
3	2	Orthopaedics	11	Analgesia	Ortho	1	5	2	4.9	1	e	0	0	0	0	1	2	2	x	0	0	0	0	0	a	1	0	0	2	ac	1	0	1	0	x	0	0	0	0	0	7	0	0	0	0	0	0
3	2	Orthopaedics	12	Analgesia	Ortho	1	4	2	4.3	2	de	0	0	0	1	1	2	2	x	0	0	0	0	1	b	0	1	0	0	x	0	0	0	2	ade	1	0	0	1	1	9	1	0	0	0	0	0.2
3	2	Orthopaedics	13	Analgesia	Ortho	1	6	2	6	2	de	0	0	0	1	1	2	2	x	0	0	0	0	1	b	0	1	0	0	x	0	0	0	1	e	0	0	0	0	1	8	2	0	0	0	0	0.4
3	2	Orthopaedics	14	Analgesia	Ortho	1	5	2	4.6	1	e	0	0	0	0	1	0	1	c	0	0	1	0	2	bc	0	1	1	1	c	0	0	1	2	ae	1	0	0	0	1	7	1	0	0	0	1	0.4
3	2	Orthopaedics	15	Analgesia	Ortho	1	6	3	5.9	2	de	0	0	0	1	1	2	2	x	0	0	0	0	1	b	0	1	0	0	x	0	0	0	2	ae	1	0	0	0	1	9	1	0	0	0	0	0.2
3	2	Orthopaedics	16	Analgesia	Ortho	1	6	3	5.9	2	de	0	0	0	1	1	2	2	x	0	0	0	0	1	b	0	1	0	0	x	0	0	0	2	ace	1	0	1	0	1	9	1	0	0	0	0	0.2
3	2	Orthopaedics	17	Analgesia	Ortho	1	4	2	4.3	2	de	0	0	0	1	1	2	2	x	0	0	0	0	1	b	0	1	0	0	x	0	0	0	1	e	0	0	0	0	1	8	1	0	0	0	0	0.2
3	2	Orthopaedics	18	Analgesia	Ortho	1	3	2	2.6	0	ab	1	1	0	0	0	0	0	abcd	1	1	1	1	0	a	1	0	0	1	a	1	0	0	0	x	0	0	0	0	0	1	0	0	0	0	0	0
3	2	Orthopaedics	19	Analgesia	Ortho	1	6	3	5.5	2	de	0	0	0	1	1	2	2	x	0	0	0	0	2	bc	0	1	1	0	x	0	0	0	1	e	0	0	0	0	1	9	1	0	0	0	2	0.6
3	2	Orthopaedics	20	Analgesia	Ortho	1	5	3	4.6	0	ab	1	1	0	0	0	0	1	c	0	0	1	0	0	a	1	0	0	2	ac	1	0	1	0	x	0	0	0	0	0	3	0	0	0	0	0	0
3	2	Orthopaedics	21	Analgesia	Ortho	1	6	2	5.5	2	de	0	0	0	1	1	2	2	x	0	0	0	0	1	b	0	1	0	1	c	0	0	1	2	ae	1	0	0	0	1	10	2	0	0	0	0	0.4
3	2	Orthopaedics	22	Analgesia	Ortho	1	3	2	1.9	0	ab	1	1	0	0	0	0	0	bcd	0	1	1	1	0	a	1	0	0	1	a	1	0	0	0	x	0	0	0	0	0	1	0	0	0	0	0	0
3	2	Orthopaedics	23	Analgesia	Ortho	1	3	2	2.2	1	e	0	0	0	0	1	0	0	cd	0	0	1	1	0	a	1	0	0	1	a	1	0	0	0	x	0	0	0	0	0	2	0	0	0	0	0	0
3	2	Orthopaedics	24	Analgesia	Ortho	1	3	2	1.4	2	de	0	0	0	1	1	0	1	c	0	0	1	0	1	b	0	1	0	1	c	0	0	1	0	x	0	0	0	0	0	5	1	0	0	0	0	0.2
3	2	Orthopaedics	25	Analgesia	Ortho	1	5	2	4.7	1	e	0	0	0	0	1	0	0	ac	1	0	1	0	1	b	0	1	0	1	c	0	0	1	2	ae	1	0	0	0	1	5	1	0	0	0	0	0.2
3	2	Orthopaedics	26	Analgesia	Ortho	0	1	1	0	0	ab	1	1	0	0	0	0	0	abc	1	1	1	0	0	a	1	0	0	0	x	0	0	0	0	x	0	0	0	0	0	0	0	0	0	0	0	0
3	2	Orthopaedics	27	Analgesia	Ortho	1	3	2	2	1	e	0	0	0	0	1	0	1	b	0	1	0	0	0	a	1	0	0	0	x	0	0	0	1	e	0	0	0	0	1	3	0	0	0	0	0	0
3	2	Orthopaedics	28	Analgesia	Ortho	1	6	3	5.6	2	de	0	0	0	1	1	2	2	x	0	0	0	0	1	b	0	1	0	0	x	0	0	0	1	e	0	1	0	0	1	8	2	0	0	0	0	0.4
3	2	Orthopaedics	1	24h.post	Ortho	0	1	1	0	1	e	0	0	0	0	1	0	1	d	0	0	0	1	0	a	1	0	0	0	x	0	0	0	0	x	0	0	0	0	0	2	0	0	0	0	0	0
3	2	Orthopaedics	2	24h.post	Ortho	1	4	2	3.7	1	e	0	0	0	0	1	0	0	bc	0	1	1	0	0	a	1	0	0	2	ac	1	0	1	0	x	0	0	0	0	0	3	0	0	0	0	0	0
3	2	Orthopaedics	3	24h.post	Ortho	0	1	1	0	0	ab	1	1	0	0	0	0	0	abcd	1	1	1	1	0	a	1	0	0	0	x	0	0	0	0	x	0	0	0	0	0	0	0	0	0	0	0	0
3	2	Orthopaedics	4	24h.post	Ortho	0	1	1	0	0	a	1	0	0	0	0	0	0	acd	1	0	1	1	0	a	1	0	0	0	x	0	0	0	0	x	0	0	0	0	0	0	0	0	0	0	0	0
3	2	Orthopaedics	5	24h.post	Ortho	1	3	2	2.9	1	e	0	0	0	0	1	0	0	abc	1	1	1	0	0	a	1	0	0	1	c	0	0	1	0	x	0	0	0	0	0	2	0	0	0	0	0	0
3	2	Orthopaedics	6	24h.post	Ortho	0	1	1	0	0	ab	1	1	0	0	0	0	0	acd	1	0	1	1	0	a	1	0	0	0	x	0	0	0	0	x	0	0	0	0	0	0	0	0	0	0	0	0
3	2	Orthopaedics	7	24h.post	Ortho	1	3	2	2.6	0	ab	1	1	0	0	0	0	0	cd	0	0	1	1	0	a	1	0	0	1	a	1	0	0	0	X	0	0	0	0	0	1	0	0	0	0	0	0
3	2	Orthopaedics	8	24h.post	Ortho	1	3	2	2.3	1	e	0	0	0	0	1	0	0	bd	0	1	0	1	1	b	0	1	0	0	x	0	0	0	1	e	0	0	0	0	1	3	1	0	0	0	0	0.2
3	2	Orthopaedics	9	24h.post	Ortho	1	3	2	2.6	0	a	1	0	0	0	0	0	0	abc	1	1	1	0	1	b	0	1	0	1	c	0	0	1	1	e	0	0	0	0	1	3	1	0	0	0	0	0.2
3	2	Orthopaedics	10	24h.post	Ortho	1	3	2	2.1	1	e	0	0	0	0	1	0	0	bd	0	1	0	1	0	a	1	0	0	1	a	1	0	0	1	e	0	0	0	0	1	3	0	0	0	0	0	0
3	2	Orthopaedics	11	24h.post	Ortho	0	1	1	0	0	a	1	0	0	0	0	0	0	abc	1	1	1	0	0	a	1	0	0	0	x	0	0	0	0	x	0	0	0	0	0	0	0	0	0	0	0	0
3	2	Orthopaedics	12	24h.post	Ortho	0	1	1	0	0	ab	1	1	0	0	0	0	0	acd	1	0	1	1	0	a	1	0	0	0	x	0	0	0	0	x	0	0	0	0	0	0	0	0	0	0	0	0
3	2	Orthopaedics	13	24h.post	Ortho	1	3	2	2.1	0	a	1	0	0	0	0	0	0	abd	1	1	0	1	0	a	1	0	0	2	ac	1	0	1	0	x	0	0	0	0	0	2	0	0	0	0	0	0
3	2	Orthopaedics	14	24h.post	Ortho	0	1	1	0	1	e	0	0	0	0	1	0	0	bc	0	1	1	0	0	a	1	0	0	0	x	0	0	0	0	x	0	0	0	0	0	1	0	0	0	0	0	0
3	2	Orthopaedics	15	24h.post	Ortho	1	3	2	2.1	0	ab	1	1	0	0	0	0	0	abcd	1	1	1	1	0	a	1	0	0	2	ac	1	0	1	0	x	0	0	0	0	0	2	0	0	0	0	0	0
3	2	Orthopaedics	16	24h.post	Ortho	0	1	1	0	0	a	1	0	0	0	0	0	0	acd	1	0	1	1	0	a	1	0	0	0	x	0	0	0	0	x	0	0	0	0	0	0	0	0	0	0	0	0
3	2	Orthopaedics	17	24h.post	Ortho	0	1	1	0	0	ab	1	1	0	0	0	0	0	bcd	0	1	1	1	0	a	1	0	0	0	x	0	0	0	0	x	0	0	0	0	0	0	0	0	0	0	0	0
3	2	Orthopaedics	18	24h.post	Ortho	0	1	1	0	0	a	1	0	0	0	0	0	0	ab	1	1	0	0	0	a	1	0	0	0	x	0	0	0	0	x	0	0	0	0	0	0	0	0	0	0	0	0
3	2	Orthopaedics	19	24h.post	Ortho	0	1	1	0	0	ab	1	1	0	0	0	0	0	abc	1	1	1	0	0	a	1	0	0	0	x	0	0	0	0	x	0	0	0	0	0	0	0	0	0	0	0	0
3	2	Orthopaedics	20	24h.post	Ortho	1	3	2	2.6	0	ab	1	1	0	0	0	0	0	bcd	0	1	1	1	0	a	1	0	0	1	c	0	0	1	0	x	0	0	0	0	0	1	0	0	0	0	0	0
3	2	Orthopaedics	21	24h.post	Ortho	1	3	2	2.2	0	a	1	0	0	0	0	0	0	abc	1	1	1	0	0	a	1	0	0	1	a	1	0	0	0	x	0	0	0	0	0	1	0	0	0	0	0	0
3	2	Orthopaedics	22	24h.post	Ortho	0	3	2	2	1	e	0	0	0	0	1	0	1	b	0	1	0	0	0	a	1	0	0	0	x	0	0	0	0	x	0	0	0	0	0	2	0	0	0	0	0	0
3	2	Orthopaedics	23	24h.post	Ortho	0	1	1	0	0	ab	1	1	0	0	0	0	0	bc	0	1	1	0	0	a	1	0	0	0	x	0	0	0	0	x	0	0	0	0	0	0	0	0	0	0	0	0
3	2	Orthopaedics	24	24h.post	Ortho	0	1	1	0	0	ab	1	1	0	0	0	0	0	abcd	1	1	1	1	0	a	1	0	0	0	x	0	0	0	0	x	0	0	0	0	0	0	0	0	0	0	0	0
3	2	Orthopaedics	25	24h.post	Ortho	0	1	1	0	0	a	1	0	0	0	0	0	0	abc	1	1	1	0	0	a	1	0	0	0	x	0	0	0	0	x	0	0	0	0	0	0	0	0	0	0	0	0
3	2	Orthopaedics	26	24h.post	Ortho	1	3	2	1.8	0	ab	1	1	0	0	0	0	0	acd	1	0	1	1	0	a	1	0	0	0	x	0	0	0	1	e	0	0	0	0	1	1	0	0	0	0	0	0
3	2	Orthopaedics	27	24h.post	Ortho	0	1	1	0	0	a	1	0	0	0	0	0	0	abc	1	1	1	0	0	a	1	0	0	0	x	0	0	0	0	x	0	0	0	0	0	0	0	0	0	0	0	0
3	2	Orthopaedics	28	24h.post	Ortho	1	3	2	2.4	1	e	0	0	0	0	1	0	1	b	0	1	0	0	0	a	1	0	0	0	x	0	0	0	0	x	0	0	0	0	0	2	0	0	0	0	0	0
4	1	OVH	38	24h.post	OVH-Pla	1	7	3	6.9	2	ce	0	0	1	0	1	0	0	cd	0	0	1	1	1	c	0	0	1	2	ab	1	1	0	0	x	0	0	0	0	0	5	0	0	0	x	1	0.25
4	1	OVH	37	24h.post	OVH-Melox	0	1	1	0	0	ab	1	1	0	0	0	0	0	abcd	1	1	1	1	0	a	1	0	0	0	x	0	0	0	0	x	0	0	0	0	0	0	0	0	0	x	0	0
1	2	OVH	37	24h.post	OVH-Melox	0	2	2	0.9	0	ab	1	1	0	0	0	0	0	abcd	1	1	1	1	0	a	1	0	0	0	X	0	0	0	0	X	0	0	0	0	0	0	1	0	0	X	0	0.25
1	2	OVH	38	24h.post	OVH-Pla	0	3	2	2.1	1	c	0	0	1	0	0	0	0	cd	0	0	1	1	1	c	0	0	1	1	a	1	0	0	0	X	0	0	0	0	0	3	0	0	1	X	1	0.5
2	2	OVH	37	24h.post	OVH-Melox	1	5	3	4.8	1	c	0	0	1	0	0	0	0	abcd	1	1	1	1	2	bc	0	1	1	0	x	0	0	0	0	x	0	0	0	0	0	3	1	2	1	x	1	1.25
2	2	OVH	38	24h.post	OVH-Pla	1	4	3	3.5	1	c	0	0	1	0	0	1	0	cd	0	0	1	1	1	c	0	0	1	0	x	0	0	0	0	x	0	0	0	0	0	3	0	1	0	x	1	0.5
3	2	OVH	37	24h.post	OVH-Melox	0	1	1	0	0	ab	1	1	0	0	0	0	0	abcd	1	1	1	1	0	a	1	0	0	0	x	0	0	0	0	x	0	0	0	0	0	0	0	0	0	0	0	0
3	2	OVH	38	24h.post	OVH-Pla	0	3	2	1.1	1	c	0	0	1	0	0	0	0	cd	0	0	1	1	0	a	1	0	0	1	a	1	0	0	0	x	0	0	0	0	0	2	0	0	0	0	0	0
4	2	OVH	37	24h.post	OVH-Melox	0	1	1	0	0	ab	1	1	0	0	0	0	0	abcd	1	1	1	1	0	a	1	0	0	0	x	0	0	0	0	x	0	0	0	0	0	0	0	0	0	x	0	0
4	2	OVH	38	24h.post	OVH-Pla	1	6	3	5.5	1	c	0	0	1	0	0	0	0	cd	0	0	1	1	1	c	0	0	1	1	a	1	0	0	0	x	0	0	0	0	0	3	0	0	0	x	1	0.25
1	1	OVH	39	24h.post	OVH-Pla	1	9	4	9.1	2	de	0	0	0	1	1	2	2	X	0	0	0	0	2	bc	0	1	1	0	X	0	0	0	0	X	0	0	0	0	0	8	2	X	X	X	2	2
1	1	OVH	40	24h.post	OVH-Melox	1	7	3	6.7	2	ce	0	0	1	0	1	0	0	bcd	0	1	1	1	2	bc	0	1	1	1	a	1	0	0	1	d	0	0	0	1	0	6	2	0	0	X	2	1
2	1	OVH	40	24h.post	OVH-Melox	1	7	3	6.1	2	cd	0	0	1	1	0	0	0	bcd	0	1	1	1	2	bc	0	1	1	1	a	1	0	0	0	x	0	0	0	0	0	5	2	1	1	x	2	1.5
2	1	OVH	39	24h.post	OVH-Pla	1	9	4	9.7	2	de	0	0	0	1	1	2	2	x	0	0	0	0	1	b	0	1	0	1	b	0	1	0	2	de	0	0	0	1	1	10	2	x	x	x	1	1.5
3	2	Orchiectomy	43	24h.post	ORC-Multi	1	2	2	1	1	e	0	0	0	0	1	0	0	cd	0	0	1	1	1	b	0	1	0	0	x	0	0	0	1	e	0	0	0	0	1	3	1	0	0	0	0	0.2
3	2	Orchiectomy	44	24h.post	ORC-Melox	1	3	2	2.1	1	e	0	0	0	0	1	0	0	ac	1	0	1	0	1	c	0	0	1	1	c	0	0	1	2	ae	1	0	0	0	1	5	0	0	0	0	1	0.2
3	2	Orchiectomy	45	24h.post	ORC-Multi	0	1	1	0	0	ab	1	1	0	0	0	0	0	cd	0	0	1	1	0	a	1	0	0	0	x	0	0	0	0	x	0	0	0	0	0	0	0	1	1	1	0	0.6
3	2	Orchiectomy	46	24h.post	ORC-Melox	1	3	2	2	0	ab	1	1	0	0	0	0	0	cd	0	0	1	1	0	a	1	0	0	1	a	1	0	0	0	X	0	0	0	0	0	1	0	0	0	0	0	0
3	2	Orchiectomy	47	24h.post	ORC-Melox	1	2	2	1.9	0	ab	1	1	0	0	0	0	0	ac	1	0	1	0	1	b	0	1	0	1	b	0	1	0	0	x	0	0	0	0	0	2	1	0	0	0	0	0.2
3	2	Orchiectomy	48	24h.post	ORC-Multi	0	3	2	2.6	1	e	0	0	0	0	1	0	0	acd	1	0	1	1	1	b	0	1	0	1	a	1	0	0	1	e	0	0	0	0	1	4	1	0	0	0	0	0.2
3	2	Orchiectomy	49	24h.post	ORC-Melox	0	1	1	0	0	ab	1	1	0	0	0	0	0	acd	1	0	1	1	0	a	1	0	0	0	x	0	0	0	0	x	0	0	0	0	0	0	0	0	0	0	0	0
3	2	Orchiectomy	50	24h.post	ORC-Multi	0	1	1	0	0	ab	1	1	0	0	0	0	0	acd	1	0	1	1	0	a	1	0	0	0	x	0	0	0	0	x	0	0	0	0	0	0	0	0	0	0	0	0
3	2	Orchiectomy	51	24h.post	ORC-Melox	0	1	1	0	0	ab	1	1	0	0	0	0	0	ac	1	0	1	0	0	a	1	0	0	0	x	0	0	0	0	x	0	0	0	0	0	0	0	0	0	0	0	0
3	2	Orchiectomy	52	24h.post	ORC-Melox	0	1	1	0	0	ab	1	1	0	0	0	0	0	acd	1	0	1	1	0	a	1	0	0	0	x	0	0	0	0	x	0	0	0	0	0	0	0	0	0	0	0	0
3	2	Orchiectomy	53	24h.post	ORC-Multi	0	1	1	0	0	ab	1	1	0	0	0	0	0	ac	1	0	1	0	0	a	1	0	0	0	x	0	0	0	0	x	0	0	0	0	0	0	0	0	0	0	0	0
3	2	Orchiectomy	54	24h.post	ORC-Multi	1	3	2	2.6	2	de	0	0	0	1	1	0	0	cd	0	0	1	1	1	b	0	1	0	0	x	0	0	0	2	ae	1	0	0	0	1	5	1	0	0	0	0	0.2
3	2	Orchiectomy	55	24h.post	ORC-Multi	0	1	1	0	0	ab	1	1	0	0	0	0	0	ac	1	0	1	0	0	a	1	0	0	0	x	0	0	0	0	x	0	0	0	0	0	0	0	0	0	0	0	0
3	2	Orchiectomy	56	24h.post	ORC-Multi	1	3	2	2.4	0	ab	1	1	0	0	0	0	0	acd	1	0	1	1	0	a	1	0	0	1	a	1	0	0	0	x	0	0	0	0	0	1	0	0	0	0	0	0
3	2	Orchiectomy	57	24h.post	ORC-Melox	0	1	1	0	0	ab	1	1	0	0	0	0	0	ac	1	0	1	0	0	a	1	0	0	0	x	0	0	0	0	x	0	0	0	0	0	0	0	0	0	0	0	0
3	2	Orchiectomy	58	24h.post	ORC-Melox	0	2	2	1.6	0	ab	1	1	0	0	0	0	0	ac	1	0	1	0	0	a	1	0	0	1	a	1	0	0	0	x	0	0	0	0	0	1	0	0	0	0	0	0
4	1	Orthopaedics	1	Baseline	Ortho	0	4	2	1.3	1	e	0	0	0	0	1	0	1	d	0	0	0	1	0	a	1	0	0	1	a	1	0	0	0	x	0	0	0	0	0	3	0	0	0	0	1	0.2
4	1	Orthopaedics	2	Baseline	Ortho	0	2	1	0.2	1	e	0	0	0	0	1	0	1	b	0	1	0	0	0	a	1	0	0	0	x	0	0	0	0	x	0	0	0	0	0	2	0	0	0	x	0	0
4	1	Orthopaedics	3	Baseline	Ortho	0	1	1	0	1	e	0	0	0	0	1	0	0	bc	0	1	1	0	0	a	1	0	0	0	x	0	0	0	0	x	0	0	0	0	0	1	0	0	0	0	0	0
4	1	Orthopaedics	4	Baseline	Ortho	0	3	2	1.6	0	a	1	0	0	0	0	0	0	abc	1	1	1	0	0	a	1	0	0	1	c	0	0	1	0	x	0	0	0	0	0	1	0	0	0	0	0	0
4	1	Orthopaedics	5	Baseline	Ortho	0	1	1	0	0	ab	1	1	0	0	0	0	0	ac	1	0	1	0	0	a	1	0	0	1	a	1	0	0	0	x	0	0	0	0	0	1	0	0	0	0	0	0
4	1	Orthopaedics	6	Baseline	Ortho	0	3	1	0.5	0	a	1	0	0	0	0	0	0	abcd	1	1	1	1	0	a	1	0	0	0	x	0	0	0	1	d	0	0	0	1	0	1	0	0	0	0	1	0.2
4	1	Orthopaedics	7	Baseline	Ortho	0	1	1	0.2	0	ab	1	1	0	0	0	0	0	abcd	1	1	1	1	1	c	0	0	1	1	a	1	0	0	0	x	0	0	0	0	0	2	0	0	0	0	1	0.2
4	1	Orthopaedics	8	Baseline	Ortho	0	1	1	0	0	ab	1	1	0	0	0	0	0	abc	1	1	1	0	0	a	1	0	0	0	x	0	0	0	0	x	0	0	0	0	0	0	0	0	0	0	0	0
4	1	Orthopaedics	9	Baseline	Ortho	0	1	1	0	0	a	1	0	0	0	0	0	0	abc	1	1	1	0	0	a	1	0	0	0	x	0	0	0	0	x	0	0	0	0	0	0	0	0	0	0	0	0
4	1	Orthopaedics	10	Baseline	Ortho	0	1	1	0	0	a	1	0	0	0	0	0	0	cd	0	0	1	1	2	bc	0	1	1	0	x	0	0	0	0	x	0	0	0	0	0	2	1	0	0	x	1	0.5
4	1	Orthopaedics	11	Baseline	Ortho	0	1	1	0	0	ab	1	1	0	0	0	0	0	cd	0	0	1	1	0	a	1	0	0	0	x	0	0	0	0	x	0	0	0	0	0	0	0	0	0	0	0	0
4	1	Orthopaedics	12	Baseline	Ortho	0	1	1	0	0	ab	1	1	0	0	0	0	0	abc	1	1	1	0	0	a	1	0	0	0	x	0	0	0	0	x	0	0	0	0	0	0	0	0	0	0	0	0
4	1	Orthopaedics	13	Baseline	Ortho	0	1	1	0	0	a	1	0	0	0	0	0	0	abd	1	1	0	1	0	a	1	0	0	0	x	0	0	0	0	x	0	0	0	0	0	0	0	0	0	0	0	0
4	1	Orthopaedics	14	Baseline	Ortho	0	1	1	0	0	ab	1	1	0	0	0	0	0	abc	1	1	1	0	0	a	1	0	0	0	x	0	0	0	0	x	0	0	0	0	0	0	0	0	0	0	0	0
4	1	Orthopaedics	15	Baseline	Ortho	0	1	1	0	1	e	0	0	0	0	1	0	0	bd	0	1	0	1	0	a	1	0	0	1	a	1	0	0	0	x	0	0	0	0	0	2	0	0	0	x	0	0
4	1	Orthopaedics	16	Baseline	Ortho	0	1	1	0	0	ab	1	1	0	0	0	0	0	abcd	1	1	1	1	0	a	1	0	0	1	a	1	0	0	0	x	0	0	0	0	0	1	0	0	0	0	0	0
4	1	Orthopaedics	17	Baseline	Ortho	0	1	1	0	0	a	1	0	0	0	0	0	0	abc	1	1	1	0	0	a	1	0	0	0	x	0	0	0	0	x	0	0	0	0	0	0	0	0	0	0	0	0
4	1	Orthopaedics	18	Baseline	Ortho	0	1	1	0	0	ab	1	1	0	0	0	0	0	ac	1	0	1	0	1	c	0	0	1	0	x	0	0	0	0	x	0	0	0	0	0	1	0	0	0	0	1	0.2
4	1	Orthopaedics	19	Baseline	Ortho	0	2	2	0.8	2	de	0	0	0	1	1	2	2	x	0	0	0	0	1	c	0	0	1	0	x	0	0	0	0	x	0	0	0	0	0	7	x	x	x	x	2	2
4	1	Orthopaedics	20	Baseline	Ortho	0	1	1	0	0	ab	1	1	0	0	0	0	0	cd	0	0	1	1	0	a	1	0	0	0	x	0	0	0	0	x	0	0	0	0	0	0	0	0	0	0	1	0.2
4	1	Orthopaedics	21	Baseline	Ortho	0	1	1	0	0	ab	1	1	0	0	0	0	0	abcd	1	1	1	1	0	a	1	0	0	0	x	0	0	0	0	x	0	0	0	0	0	0	0	0	0	0	0	0
4	1	Orthopaedics	22	Baseline	Ortho	0	1	1	0	0	a	1	0	0	0	0	0	0	bcd	0	1	1	1	0	a	1	0	0	0	x	0	0	0	0	x	0	0	0	0	0	0	0	0	0	0	0	0
4	1	Orthopaedics	23	Baseline	Ortho	0	1	1	0	0	a	1	0	0	0	0	0	0	abc	1	1	1	0	0	a	1	0	0	0	x	0	0	0	0	x	0	0	0	0	0	0	0	0	0	0	0	0
4	1	Orthopaedics	24	Baseline	Ortho	0	3	2	1	0	a	1	0	0	0	0	0	0	abc	1	1	1	0	0	a	1	0	0	0	x	0	0	0	0	x	0	0	0	0	0	0	0	0	0	0	0	0
4	1	Orthopaedics	25	Baseline	Ortho	0	1	1	0	0	ab	1	1	0	0	0	0	0	abc	1	1	1	0	0	a	1	0	0	0	x	0	0	0	0	x	0	0	0	0	0	0	0	0	0	0	0	0
4	1	Orthopaedics	26	Baseline	Ortho	0	3	2	0.9	1	e	0	0	0	0	1	0	1	b	0	1	0	0	1	b	0	1	0	0	x	0	0	0	0	x	0	0	0	0	0	3	1	0	x	0	1	0.5
4	1	Orthopaedics	27	Baseline	Ortho	0	1	1	0	0	a	1	0	0	0	0	0	1	b	0	1	0	0	0	a	1	0	0	0	X	0	0	0	0	x	0	0	0	0	0	1	0	0	X	X	1	0.333333
4	1	Orthopaedics	28	Baseline	Ortho	0	1	1	0	0	ab	1	1	0	0	0	0	0	abc	1	1	1	0	1	c	0	0	1	0	x	0	0	0	0	x	0	0	0	0	0	1	0	0	0	0	2	0.4
3	1	OVH	39	Baseline	OVH-Pla	1	9	4	8.8	2	de	0	0	0	1	1	2	2	X	0	0	0	0	2	bc	0	1	1	0	X	0	0	0	0	x	0	1	0	0	0	8	2	2	X	X	2	2
3	1	OVH	40	Baseline	OVH-Melox	1	3	2	2.8	1	c	0	0	1	0	0	0	0	bcd	0	1	1	1	2	bc	0	1	1	0	X	0	0	0	1	a	1	0	0	0	0	4	1	0	0	0	2	0.6
4	1	OVH	40	Baseline	OVH-Melox	0	1	1	0	0	ab	1	1	0	0	0	0	0	bcd	0	1	1	1	2	Bc	0	1	1	0	x	0	0	0	0	x	0	0	0	0	0	2	2	0	0	x	2	1
4	1	OVH	39	Baseline	OVH-Pla	1	7	4	6.6	2	de	0	0	0	1	1	2	2	X	0	0	0	0	2	bc	0	1	1	0	X	0	0	0	0	x	0	1	0	0	0	8	2	X	X	X	2	2
1	2	OVH	40	Baseline	OVH-Melox	1	6	3	6	0	ab	1	1	0	0	0	0	0	bcd	0	1	1	1	2	bc	0	1	1	0	X	0	0	0	1	a	1	0	0	0	0	3	2	0	1	X	2	1.25
1	2	OVH	39	Baseline	OVH-Pla	1	9	4	9.1	2	de	0	0	0	1	1	2	2	X	0	0	0	0	2	bc	0	1	1	0	X	0	0	0	0	X	0	0	0	0	0	8	2	X	X	X	2	2
2	2	OVH	40	Baseline	OVH-Melox	1	6	3	6.9	1	e	0	0	0	0	1	0	0	bcd	0	1	1	1	2	bc	0	1	1	0	x	0	0	0	0	x	0	1	0	0	0	3	1	0	0	x	2	0.75
2	2	OVH	39	Baseline	OVH-Pla	1	10	4	9.7	2	de	0	0	0	1	1	2	2	x	0	0	0	0	2	bc	0	1	1	0	x	0	0	0	0	x	0	0	0	0	0	8	2	2	x	x	2	2
3	2	OVH	40	Baseline	OVH-Melox	1	7	3	6.2	2	de	0	0	0	1	1	2	2	x	0	0	0	0	2	bc	0	1	1	0	x	0	0	0	0	x	0	0	0	0	0	8	2	0	0	0	2	0.8
3	2	OVH	39	Baseline	OVH-Pla	1	5	2	4.8	2	de	0	0	0	1	1	2	2	x	0	0	0	0	2	bc	0	1	1	0	x	0	0	0	0	x	0	0	0	0	0	8	2	0	0	0	2	0.8
4	2	OVH	39	Baseline	OVH-Pla	1	7	3	5.6	2	de	0	0	0	1	1	2	2	x	0	0	0	0	2	bc	0	1	1	0	x	0	0	0	0	x	0	0	0	0	0	8	2	x	x	x	2	2
4	2	OVH	40	Baseline	OVH-Melox	0	2	1	0.3	1	e	0	0	0	0	1	0	0	bcd	0	1	1	1	1	c	0	0	1	0	x	0	0	0	0	x	0	0	0	0	0	2	0	0	0	x	1	0.25
1	1	OVH	41	Baseline	OVH-Melox	1	9	4	9.1	2	de	0	0	0	1	1	2	2	X	0	0	0	0	2	bc	0	1	1	0	X	0	0	0	1	e	0	0	0	0	1	9	2	0	X	X	1	1
1	1	OVH	42	Baseline	OVH-Pla	1	6	3	5.9	1	e	0	0	0	0	1	0	0	bcd	0	1	1	1	1	b	0	1	0	1	c	0	0	1	0	X	0	0	0	0	0	3	2	0	0	X	1	0.75
4	1	Orchiectomy	43	Baseline	ORC-Multi	0	1	1	0	0	ab	1	1	0	0	0	0	0	ac	1	0	1	0	0	a	1	0	0	0	x	0	0	0	0	x	0	0	0	0	0	0	0	0	0	x	0	0
4	1	Orchiectomy	44	Baseline	ORC-Melox	0	2	1	0.5	1	e	0	0	0	0	1	0	0	acd	1	0	1	1	1	c	0	0	1	0	x	0	0	0	1	e	0	0	0	0	1	3	0	0	0	0	1	0.2
4	1	Orchiectomy	45	Baseline	ORC-Multi	0	1	1	0	0	ab	1	1	0	0	0	0	0	ac	1	0	1	0	0	a	1	0	0	0	X	0	0	0	0	X	0	0	0	0	0	0	0	0	1	0	0	0.2
4	1	Orchiectomy	46	Baseline	ORC-Melox	0	2	1	0	0	ab	1	1	0	0	0	0	0	cd	0	0	1	1	2	bc	0	1	1	0	x	0	0	0	0	x	0	0	0	0	0	2	1	2	1	x	1	1.25
4	1	Orchiectomy	47	Baseline	ORC-Melox	0	1	1	0	0	ab	1	1	0	0	0	0	0	ad	1	0	0	1	1	b	0	1	0	0	x	0	0	0	0	x	0	0	0	0	0	1	1	0	0	x	0	0.25
4	1	Orchiectomy	48	Baseline	ORC-Multi	0	2	1	1.8	1	e	0	0	0	0	1	0	0	acd	1	0	1	1	1	b	0	1	0	1	a	1	0	0	1	e	0	0	0	0	1	4	1	2	1	x	0	1
4	1	Orchiectomy	49	Baseline	ORC-Melox	0	1	1	0	0	ab	1	1	0	0	0	0	0	ac	1	0	1	0	1	c	0	0	1	0	x	0	0	0	0	x	0	0	0	0	0	1	0	0	0	x	0	0
4	1	Orchiectomy	50	Baseline	ORC-Multi	0	1	1	0	0	ab	1	1	0	0	0	0	0	ac	1	0	1	0	0	a	1	0	0	0	x	0	0	0	0	x	0	0	0	0	0	0	0	0	0	x	0	0
4	1	Orchiectomy	51	Baseline	ORC-Melox	1	5	3	3.9	2	de	0	0	0	1	1	1	2	x	0	0	0	0	2	bc	0	1	1	0	x	0	0	0	0	x	0	0	0	0	0	7	2	1	1	x	2	1.5
4	1	Orchiectomy	52	Baseline	ORC-Melox	0	1	1	0	0	ab	1	1	0	0	0	0	0	acd	1	0	1	1	0	a	1	0	0	0	x	0	0	0	0	x	0	0	0	0	0	0	0	0	0	x	0	0
4	1	Orchiectomy	53	Baseline	ORC-Multi	0	1	1	0	0	ab	1	1	0	0	0	0	1	c	0	0	1	0	0	a	1	0	0	0	x	0	0	0	0	x	0	0	0	0	0	1	0	0	0	x	0	0
4	1	Orchiectomy	54	Baseline	ORC-Multi	0	1	1	1.1	1	c	0	0	1	0	0	0	1	c	0	0	1	0	1	b	0	1	0	0	x	0	0	0	1	d	0	0	0	1	0	4	1	0	0	0	1	0.4
4	1	Orchiectomy	55	Baseline	ORC-Multi	0	1	1	0	0	ab	1	1	0	0	0	0	0	acd	1	0	1	1	0	a	1	0	0	0	x	0	0	0	0	x	0	0	0	0	0	0	0	0	0	x	0	0
4	1	Orchiectomy	56	Baseline	ORC-Multi	0	1	1	0	0	ab	1	1	0	0	0	0	0	cd	0	0	1	1	0	a	1	0	0	0	x	0	0	0	0	x	0	0	0	0	0	0	0	0	0	x	0	0
4	1	Orchiectomy	57	Baseline	ORC-Melox	0	1	1	0	0	ab	1	1	0	0	0	0	0	ac	1	0	1	0	0	a	1	0	0	0	x	0	0	0	0	x	0	0	0	0	0	0	0	0	0	x	0	0
4	1	Orchiectomy	58	Baseline	ORC-Melox	0	1	1	0	0	ab	1	1	0	0	0	0	1	c	0	0	1	0	0	a	1	0	0	0	x	0	0	0	1	e	0	0	0	0	1	2	0	0	0	x	0	0
4	1	Orthopaedics	1	Pain	Ortho	1	8	3	6.2	2	de	0	0	0	1	1	1	2	x	0	0	0	0	2	bc	0	1	1	1	c	0	0	1	2	ace	1	0	1	0	1	10	1	1	1	1	1	1
4	1	Orthopaedics	2	Pain	Ortho	1	7	3	6.6	2	de	0	0	0	1	1	2	2	x	0	0	0	0	1	b	0	1	0	0	x	0	0	0	2	ae	1	0	0	0	1	9	1	1	1	x	0	0.75
4	1	Orthopaedics	3	Pain	Ortho	0	4	2	3.7	1	e	0	0	0	0	1	0	0	ab	1	1	0	0	1	c	0	0	1	2	ac	1	0	1	0	x	0	0	0	0	0	4	0	0	0	x	1	0.25
4	1	Orthopaedics	4	Pain	Ortho	1	7	3	7.1	1	e	0	0	0	0	1	1	2	x	0	0	0	0	0	a	1	0	0	2	ac	1	0	1	0	x	0	0	0	0	0	6	x	x	x	x	x	0
4	1	Orthopaedics	5	Pain	Ortho	1	8	3	7.8	1	e	0	0	0	0	1	1	2	x	0	0	0	0	1	b	0	1	0	2	ac	1	0	1	0	x	0	0	0	0	0	7	1	1	1	x	1	1
4	1	Orthopaedics	6	Pain	Ortho	1	8	3	8	2	de	0	0	0	1	1	2	2	x	0	0	0	0	1	b	0	1	0	0	x	0	0	0	1	a	1	0	0	0	0	8	1	1	1	x	1	1
4	1	Orthopaedics	7	Pain	Ortho	1	7	3	5.9	1	e	0	0	0	0	1	0	1	a	1	0	0	0	1	b	0	1	0	2	ac	1	0	1	2	ce	0	0	1	0	1	7	2	1	1	x	0	1
4	1	Orthopaedics	8	Pain	Ortho	1	7	3	8.4	2	de	0	0	0	1	1	2	2	x	0	0	0	0	2	bc	0	1	1	0	x	0	0	0	1	e	0	0	0	0	1	9	1	0	1	x	1	0.75
4	1	Orthopaedics	9	Pain	Ortho	1	8	3	7.5	2	de	0	0	0	1	1	2	2	x	0	0	0	0	1	b	0	1	0	0	x	0	0	0	2	ce	0	0	1	0	1	9	1	x	x	x	0	0.5
4	1	Orthopaedics	10	Pain	Ortho	1	8	3	7.9	1	e	0	0	0	0	1	1	2	x	0	0	0	0	2	bc	0	1	1	1	a	1	0	0	1	e	0	0	0	0	1	8	1	1	1	1	1	1
4	1	Orthopaedics	11	Pain	Ortho	1	7	3	6	1	e	0	0	0	0	1	0	1	d	0	0	0	1	1	c	0	0	1	2	ac	1	0	1	0	x	0	0	0	0	0	5	0	2	2	x	2	1.5
4	1	Orthopaedics	12	Pain	Ortho	1	9	4	8.7	2	de	0	0	0	1	1	2	2	x	0	0	0	0	2	bc	0	1	1	0	x	0	0	0	2	ae	1	0	0	0	1	10	2	1	1	1	1	1.2
4	1	Orthopaedics	13	Pain	Ortho	1	8	3	7.4	2	de	0	0	0	1	1	1	2	x	0	0	0	0	1	b	0	1	0	1	c	0	0	1	2	cd	0	0	1	1	0	9	2	1	x	x	1	1.33333
4	1	Orthopaedics	14	Pain	Ortho	1	8	3	7.5	2	de	0	0	0	1	1	1	2	x	0	0	0	0	1	b	0	1	0	1	c	0	0	1	2	de	0	0	0	1	1	9	1	1	x	x	1	1
4	1	Orthopaedics	15	Pain	Ortho	1	8	3	8.2	2	de	0	0	0	1	1	2	2	x	0	0	0	0	1	b	0	1	0	0	x	0	0	0	2	ade	1	0	0	1	1	9	2	0	1	x	1	1
4	1	Orthopaedics	16	Pain	Ortho	1	7	3	4.6	2	de	0	0	0	1	1	1	2	x	0	0	0	0	0	a	1	0	0	0	x	0	0	0	2	ae	1	0	0	0	1	7	0	1	1	x	0	0.5
4	1	Orthopaedics	17	Pain	Ortho	1	9	3	8	1	e	0	0	0	0	1	2	2	x	0	0	0	0	2	bc	0	1	1	2	ac	1	0	1	2	ce	0	0	1	0	1	11	1	2	2	2	2	1.8
4	1	Orthopaedics	18	Pain	Ortho	1	8	3	7.5	2	de	0	0	0	1	1	2	2	x	0	0	0	0	2	bc	0	1	1	0	x	0	0	0	1	c	0	0	1	0	0	9	1	1	x	1	2	1.25
4	1	Orthopaedics	19	Pain	Ortho	1	8	4	8.1	2	de	0	0	0	1	1	1	2	X	0	0	0	0	2	bc	0	1	1	2	ac	1	0	1	2	ce	0	0	1	0	1	11	1	1	x	x	1	1
4	1	Orthopaedics	20	Pain	Ortho	1	8	3	7.6	1	e	0	0	0	0	1	1	2	x	0	0	0	0	2	bc	0	1	1	2	ac	1	0	1	2	ae	1	0	0	0	1	10	1	1	1	0	1	0.8
4	1	Orthopaedics	21	Pain	Ortho	1	8	3	7.5	2	de	0	0	0	1	1	1	2	x	0	0	0	0	1	b	0	1	0	0	x	0	0	0	2	ce	0	0	1	0	1	8	2	x	x	x	1	1.5
4	1	Orthopaedics	22	Pain	Ortho	1	8	3	7.8	2	de	0	0	0	1	1	1	2	x	0	0	0	0	1	b	0	1	0	1	c	0	0	1	2	ad	1	0	0	1	0	9	1	1	1	x	0	0.75
4	1	Orthopaedics	23	Pain	Ortho	1	7	3	7.7	1	e	0	0	0	0	1	1	1	c	0	0	1	0	1	c	0	0	1	2	ac	1	0	1	1	e	0	0	0	0	1	7	0	1	1	0	0	0.4
4	1	Orthopaedics	24	Pain	Ortho	1	8	3	7.1	1	e	0	0	0	0	1	2	2	x	0	0	0	0	2	bc	0	1	1	2	ac	1	0	1	2	ae	1	0	0	0	1	11	1	1	1	1	1	1
4	1	Orthopaedics	25	Pain	Ortho	0	4	2	3	1	e	0	0	0	0	1	0	1	b	0	1	0	0	0	a	1	0	0	1	c	0	0	1	0	x	0	0	0	0	0	3	0	0	0	x	0	0
4	1	Orthopaedics	26	Pain	Ortho	1	7	3	7.4	2	de	0	0	0	1	1	2	2	x	0	0	0	0	1	b	0	1	0	0	x	0	0	0	1	e	0	0	0	0	1	8	1	x	1	x	1	1
4	1	Orthopaedics	27	Pain	Ortho	1	6	3	5.1	0	ab	1	1	0	0	0	0	0	abc	1	1	1	0	1	b	0	1	0	2	ac	1	0	1	1	d	0	0	0	1	0	4	1	0	1	0	0	0.4
4	1	Orthopaedics	28	Pain	Ortho	1	8	3	7.1	1	e	0	0	0	0	1	1	2	x	0	0	0	0	1	b	0	1	0	1	a	1	0	0	0	x	0	0	0	0	0	6	0	x	x	x	1	0.5
3	1	OVH	39	Pain	OVH-Pla	1	7	3	6.5	2	de	0	0	0	1	1	0	1	d	0	0	0	1	2	bc	0	1	1	1	a	1	0	0	2	acd	1	0	1	1	0	8	2	1	1	X	1	1.25
3	1	OVH	40	Pain	OVH-Melox	1	4	2	3.6	2	cde	0	0	1	1	1	0	1	c	0	0	1	0	2	bc	0	1	1	0	X	0	0	0	2	ace	1	0	1	0	1	7	1	0	0	0	0	0.2
4	1	OVH	40	Pain	OVH-Melox	1	7	3	6.6	2	cde	0	0	1	1	1	0	1	c	0	0	1	0	2	Bc	0	1	1	0	x	0	0	0	2	cd	0	0	1	1	0	7	2	1	2	x	1	1.5
4	1	OVH	39	Pain	OVH-Pla	1	8	4	7	1	e	0	0	0	0	1	0	1	d	0	0	0	1	2	bc	0	1	1	1	a	1	0	0	2	ac	1	0	1	0	0	7	2	1	2	X	2	1.75
1	2	OVH	40	Pain	OVH-Melox	1	7	3	6.8	2	cde	0	0	1	1	1	0	1	c	0	0	1	0	2	bc	0	1	1	0	X	0	0	0	1	e	0	0	0	0	1	6	2	0	1	X	1	1
1	2	OVH	39	Pain	OVH-Pla	1	8	4	8.2	1	e	0	0	0	0	1	0	1	d	0	0	0	1	2	bc	0	1	1	1	a	1	0	0	1	a	1	0	0	0	0	6	2	0	0	X	2	1
2	2	OVH	40	Pain	OVH-Melox	1	7	4	7.5	2	ce	0	0	1	0	1	1	1	c	0	0	1	0	2	bc	0	1	1	0	x	0	0	0	0	x	0	0	0	0	0	6	2	0	0	x	1	0.75
2	2	OVH	39	Pain	OVH-Pla	1	9	4	9.5	1	e	0	0	0	0	1	1	1	d	0	0	0	1	2	bc	0	1	1	1	a	1	0	0	1	a	1	0	0	0	0	7	2	2	2	x	1	1.75
3	2	OVH	40	Pain	OVH-Melox	1	5	2	4.9	1	d	0	0	0	1	0	0	0	cd	0	0	1	1	2	bc	0	1	1	1	a	1	0	0	1	e	0	0	0	0	1	5	1	0	0	0	1	0.4
3	2	OVH	39	Pain	OVH-Pla	1	6	2	5.9	1	e	0	0	0	0	1	0	1	d	0	0	0	1	2	bc	0	1	1	1	a	1	0	0	1	a	1	0	0	0	0	6	2	0	0	0	1	0.6
4	2	OVH	39	Pain	OVH-Pla	1	5	2	4.8	1	e	0	0	0	0	1	0	1	d	0	0	0	1	2	bc	0	1	1	1	a	1	0	0	2	ac	1	0	1	0	0	7	1	1	1	x	2	1.25
4	2	OVH	40	Pain	OVH-Melox	1	8	3	6.6	2	cde	0	0	1	1	1	0	1	c	0	0	1	0	2	bc	0	1	1	0	x	0	0	0	2	ce	0	0	1	0	1	7	2	1	1	x	1	1.25
1	1	OVH	41	Pain	OVH-Melox	1	8	4	8.1	2	cde	0	0	1	1	1	1	1	c	0	0	1	0	2	bc	0	1	1	1	a	1	0	0	2	de	0	0	0	1	1	9	2	0	X	X	1	1
1	1	OVH	42	Pain	OVH-Pla	1	8	4	7.9	2	de	0	0	0	1	1	1	2	X	0	0	0	0	2	bc	0	1	1	1	a	1	0	0	0	X	0	0	0	0	0	8	2	0	X	X	1	1
4	1	Orchiectomy	43	Pain	ORC-Multi	1	8	3	7.1	1	e	0	0	0	0	1	0	1	d	0	0	0	1	2	bc	0	1	1	2	ab	1	1	0	1	e	0	0	0	0	1	7	1	1	0	x	1	0.75
4	1	Orchiectomy	44	Pain	ORC-Melox	1	7	3	6.3	2	de	0	0	0	1	1	1	1	d	0	0	0	1	2	bc	0	1	1	0	x	0	0	0	1	e	0	1	0	0	1	7	2	1	2	1	2	1.6
4	1	Orchiectomy	45	Pain	ORC-Multi	1	7	3	6.5	2	de	0	0	0	1	1	0	1	d	0	0	0	1	2	bc	0	1	1	1	a	1	0	0	2	ae	1	0	0	0	1	8	2	1	1	x	2	1.5
4	1	Orchiectomy	46	Pain	ORC-Melox	1	7	3	6	2	de	0	0	0	1	1	0	1	d	0	0	0	1	2	bc	0	1	1	1	a	1	0	0	2	ce	0	0	1	0	1	8	2	1	1	x	1	1.25
4	1	Orchiectomy	47	Pain	ORC-Melox	1	6	3	6.3	2	de	0	0	0	1	1	2	2	x	0	0	0	0	2	bc	0	1	1	1	b	0	1	0	1	e	0	0	0	0	1	10	1	1	1	x	1	1
4	1	Orchiectomy	48	Pain	ORC-Multi	1	5	2	4.1	0	ab	1	1	0	0	0	0	0	cd	0	0	1	1	2	bc	0	1	1	2	ab	1	1	0	1	e	0	0	0	0	1	5	1	0	1	x	1	0.75
4	1	Orchiectomy	49	Pain	ORC-Melox	1	6	3	4.6	0	ab	1	1	0	0	0	0	0	cd	0	0	1	1	2	bc	0	1	1	1	a	1	0	0	1	e	0	0	0	0	1	4	1	1	0	x	1	0.75
4	1	Orchiectomy	50	Pain	ORC-Multi	0	2	1	0	0	ab	1	1	0	0	0	0	0	acd	1	0	1	1	1	c	0	0	1	1	a	1	0	0	0	x	0	0	0	0	0	2	0	0	0	x	0	0
4	1	Orchiectomy	51	Pain	ORC-Melox	0	3	2	1.1	1	e	0	0	0	0	1	0	0	ac	1	0	1	0	2	bc	0	1	1	2	ab	1	1	0	1	e	0	0	0	0	1	6	1	0	0	x	1	0.5
4	1	Orchiectomy	52	Pain	ORC-Melox	1	7	3	6.6	2	de	0	0	0	1	1	2	2	x	0	0	0	0	2	bc	0	1	1	0	x	0	0	0	2	ce	0	0	1	0	1	10	2	2	1	x	1	1.5
4	1	Orchiectomy	53	Pain	ORC-Multi	1	7	3	7	2	de	0	0	0	1	1	0	0	ad	1	0	0	1	2	bc	0	1	1	1	a	1	0	0	1	e	0	0	0	0	1	6	2	2	2	x	1	1.75
4	1	Orchiectomy	54	Pain	ORC-Multi	1	4	2	3.1	0	a	1	0	0	0	0	0	0	acd	1	0	1	1	2	bc	0	1	1	2	ab	1	1	0	1	e	0	0	0	0	1	5	2	0	1	x	1	1
4	1	Orchiectomy	55	Pain	ORC-Multi	1	7	3	7.5	1	e	0	0	0	0	1	1	1	d	0	0	0	1	2	bc	0	1	1	0	x	0	0	0	1	e	0	1	0	0	1	6	1	1	2	1	2	1.4
4	1	Orchiectomy	56	Pain	ORC-Multi	0	4	2	1.1	0	ab	1	1	0	0	0	0	0	ad	1	0	0	1	0	a	1	0	0	1	a	1	0	0	0	x	0	0	0	0	0	1	0	0	1	0	0	0.2
4	1	Orchiectomy	57	Pain	ORC-Melox	1	5	2	4.4	0	ab	1	1	0	0	0	0	0	cd	0	0	1	1	1	c	0	0	1	2	ac	1	0	1	1	e	0	0	0	0	1	4	0	0	0	x	1	0.25
4	1	Orchiectomy	58	Pain	ORC-Melox	1	6	3	6	1	c	0	0	1	0	0	0	0	cd	0	0	1	1	2	bc	0	1	1	2	ab	1	1	0	1	e	0	0	0	0	1	6	1	1	1	x	1	1
4	1	Orthopaedics	1	Analgesia	Ortho	1	6	2	5.4	2	de	0	0	0	1	1	2	2	x	0	0	0	0	2	Bc	0	1	1	0	x	0	0	0	0	x	0	0	0	0	0	8	1	0	0	x	2	0.75
4	1	Orthopaedics	2	Analgesia	Ortho	1	8	3	6.6	2	de	0	0	0	1	1	2	2	x	0	0	0	0	1	b	0	1	0	0	x	0	0	0	1	e	0	0	0	0	1	8	2	1	1	x	0	1
4	1	Orthopaedics	3	Analgesia	Ortho	1	7	3	6.5	1	e	0	0	0	0	1	1	1	a	1	0	0	0	0	a	1	0	0	2	ac	1	0	1	1	c	0	0	1	0	0	6	0	0	1	x	0	0.25
4	1	Orthopaedics	4	Analgesia	Ortho	1	8	4	8.6	2	de	0	0	0	1	1	2	2	x	0	0	0	0	2	bc	0	1	1	1	a	1	0	0	1	e	0	0	0	0	1	10	2	1	1	x	1	1.25
4	1	Orthopaedics	5	Analgesia	Ortho	1	6	2	5.5	2	de	0	0	0	1	1	2	2	x	0	0	0	0	1	b	0	1	0	0	x	0	0	0	0	x	0	0	0	0	0	7	1	1	x	x	1	1
4	1	Orthopaedics	6	Analgesia	Ortho	1	8	3	7.4	1	e	0	0	0	0	1	2	2	x	0	0	0	0	1	b	0	1	0	1	c	0	0	1	1	a	1	0	0	0	0	8	2	1	2	x	1	1.5
4	1	Orthopaedics	7	Analgesia	Ortho	1	8	3	8.4	2	de	0	0	0	1	1	2	2	x	0	0	0	0	2	bc	0	1	1	0	x	0	0	0	1	e	0	0	0	0	1	9	2	x	x	x	1	1.5
4	1	Orthopaedics	8	Analgesia	Ortho	1	3	2	5.6	2	de	0	0	0	1	1	2	2	x	0	0	0	0	2	bc	0	1	1	0	x	0	0	0	0	x	0	0	0	0	0	8	1	x	x	x	1	1
4	1	Orthopaedics	9	Analgesia	Ortho	1	7	3	6.6	2	de	0	0	0	1	1	2	2	x	0	0	0	0	1	b	0	1	0	0	x	0	0	0	1	c	0	0	1	0	0	8	1	0	0	x	1	0.5
4	1	Orthopaedics	10	Analgesia	Ortho	0	3	2	2.3	2	de	0	0	0	1	1	2	2	x	0	0	0	0	2	bc	0	1	1	0	x	0	0	0	0	x	0	0	0	0	0	8	0	x	x	x	1	0.5
4	1	Orthopaedics	11	Analgesia	Ortho	1	7	3	6.1	1	e	0	0	0	0	1	1	2	x	0	0	0	0	0	a	1	0	0	2	ac	1	0	1	0	x	0	0	0	0	0	6	x	x	x	x	x	0
4	1	Orthopaedics	12	Analgesia	Ortho	1	7	3	6	2	de	0	0	0	1	1	2	2	x	0	0	0	0	2	bc	0	1	1	1	c	0	0	1	2	ce	0	0	1	0	1	11	1	1	1	1	1	1
4	1	Orthopaedics	13	Analgesia	Ortho	1	6	2	4	2	de	0	0	0	1	1	2	2	x	0	0	0	0	1	b	0	1	0	0	x	0	0	0	1	e	0	0	0	0	1	8	2	0	0	x	1	0.75
4	1	Orthopaedics	14	Analgesia	Ortho	1	7	3	5.9	2	de	0	0	0	1	1	1	1	c	0	0	1	0	2	bc	0	1	1	1	c	0	0	1	2	ce	0	0	1	0	1	9	1	0	0	x	1	0.5
4	1	Orthopaedics	15	Analgesia	Ortho	1	8	3	7.9	2	de	0	0	0	1	1	2	2	x	0	0	0	0	1	b	0	1	0	0	x	0	0	0	2	de	0	0	0	1	1	9	2	0	0	x	0	0.5
4	1	Orthopaedics	16	Analgesia	Ortho	1	8	3	8.5	2	de	0	0	0	1	1	2	2	x	0	0	0	0	1	b	0	1	0	0	x	0	0	0	1	e	0	0	0	0	1	8	1	1	1	x	1	1
4	1	Orthopaedics	17	Analgesia	Ortho	1	8	3	6.8	1	e	0	0	0	0	1	2	2	x	0	0	0	0	2	bc	0	1	1	0	x	0	0	0	2	de	0	0	0	1	1	9	1	1	2	0	1	1
4	1	Orthopaedics	18	Analgesia	Ortho	1	7	3	6	1	e	0	0	0	0	1	0	0	abcd	1	1	1	1	1	c	0	0	1	2	ac	1	0	1	0	x	0	0	0	0	0	4	0	0	1	1	1	0.6
4	1	Orthopaedics	19	Analgesia	Ortho	1	5	2	5.1	2	de	0	0	0	1	1	2	2	x	0	0	0	0	2	bc	0	1	1	0	x	0	0	0	0	x	0	0	0	0	0	8	1	x	x	x	2	1.5
4	1	Orthopaedics	20	Analgesia	Ortho	1	6	3	6	1	e	0	0	0	0	1	0	1	d	0	0	0	1	1	b	0	1	0	2	ac	1	0	1	0	x	0	0	0	0	0	5	0	1	1	0	1	0.6
4	1	Orthopaedics	21	Analgesia	Ortho	1	8	3	8.3	2	de	0	0	0	1	1	1	2	x	0	0	0	0	1	b	0	1	0	0	x	0	0	0	2	ce	0	0	1	0	1	8	2	1	1	1	1	1.2
4	1	Orthopaedics	22	Analgesia	Ortho	1	6	3	6	1	e	0	0	0	0	1	0	0	bd	0	1	0	1	1	b	0	1	0	2	ac	1	0	1	0	x	0	0	0	0	0	4	1	1	2	0	0	0.8
4	1	Orthopaedics	23	Analgesia	Ortho	1	7	3	7.6	1	e	0	0	0	0	1	1	2	x	0	0	0	0	0	a	1	0	0	2	ac	1	0	1	1	d	0	0	0	1	0	7	0	1	1	1	0	0.6
4	1	Orthopaedics	24	Analgesia	Ortho	1	8	3	7	2	de	0	0	0	1	1	2	2	x	0	0	0	0	1	b	0	1	0	0	x	0	0	0	1	e	0	0	0	0	1	8	2	1	1	1	0	1
4	1	Orthopaedics	25	Analgesia	Ortho	1	6	3	5.1	1	e	0	0	0	0	1	1	1	a	1	0	0	0	0	a	1	0	0	1	c	0	0	1	1	e	0	0	0	0	1	5	0	0	0	0	0	0
4	1	Orthopaedics	26	Analgesia	Ortho	1	4	2	3.7	0	a	1	0	0	0	0	0	0	ab	1	1	0	0	0	a	1	0	0	1	c	0	0	1	0	x	0	0	0	0	0	1	0	0	0	0	0	0
4	1	Orthopaedics	27	Analgesia	Ortho	1	5	3	4.3	0	a	1	0	0	0	0	0	1	b	0	1	0	0	1	b	0	1	0	0	X	0	0	0	2	cde	0	0	1	1	1	4	1	0	X	1	1	0.75
4	1	Orthopaedics	28	Analgesia	Ortho	1	5	2	3.5	2	de	0	0	0	1	1	2	2	x	0	0	0	0	1	b	0	1	0	0	x	0	0	0	0	x	0	1	0	0	0	7	1	x	1	x	1	1
4	1	Orthopaedics	1	24h.post	Ortho	1	7	3	6.4	1	e	0	0	0	0	1	0	1	d	0	0	0	1	2	bc	0	1	1	2	ac	1	0	1	1	d	0	0	0	1	0	7	1	1	1	x	1	1
4	1	Orthopaedics	2	24h.post	Ortho	1	6	3	5.4	1	e	0	0	0	0	1	1	1	b	0	1	0	0	1	c	0	0	1	2	ac	1	0	1	0	x	0	0	0	0	0	6	0	0	1	1	1	0.6
4	1	Orthopaedics	3	24h.post	Ortho	0	4	2	1.6	0	ab	1	1	0	0	0	0	0	abc	1	1	1	0	0	a	1	0	0	2	ac	1	0	1	0	x	0	0	0	0	0	2	0	0	0	0	0	0
4	1	Orthopaedics	4	24h.post	Ortho	0	1	1	0	0	a	1	0	0	0	0	0	0	acd	1	0	1	1	0	a	1	0	0	0	x	0	0	0	0	x	0	0	0	0	0	0	0	0	0	0	0	0
4	1	Orthopaedics	5	24h.post	Ortho	1	5	1	4.5	0	a	1	0	0	0	0	0	0	abc	1	1	1	0	0	a	1	0	0	1	c	0	0	1	0	x	0	0	0	0	0	1	0	0	0	x	0	0
4	1	Orthopaedics	6	24h.post	Ortho	0	3	1	0.5	0	ab	1	1	0	0	0	0	0	cd	0	0	1	1	0	a	1	0	0	1	a	1	0	0	0	x	0	0	0	0	0	1	0	0	0	1	0	0.2
4	1	Orthopaedics	7	24h.post	Ortho	1	7	3	6.9	1	e	0	0	0	0	1	0	1	d	0	0	0	1	0	a	1	0	0	2	ac	1	0	1	0	x	0	0	0	0	0	4	0	0	0	x	0	0
4	1	Orthopaedics	8	24h.post	Ortho	1	6	3	5.4	1	e	0	0	0	0	1	0	0	bd	0	1	0	1	2	bc	0	1	1	1	c	0	0	1	1	e	0	0	0	0	1	5	2	0	1	0	1	0.8
4	1	Orthopaedics	9	24h.post	Ortho	0	3	2	4	0	a	1	0	0	0	0	0	0	abc	1	1	1	0	0	a	1	0	0	0	x	0	0	0	1	e	0	0	0	0	1	1	0	0	0	x	0	0
4	1	Orthopaedics	10	24h.post	Ortho	1	5	2	4.5	1	e	0	0	0	0	1	0	0	bd	0	1	0	1	1	c	0	0	1	1	a	1	0	0	0	x	0	0	0	0	0	3	0	1	0	x	1	0.5
4	1	Orthopaedics	11	24h.post	Ortho	0	2	1	0.2	0	a	1	0	0	0	0	0	0	bc	0	1	1	0	0	a	1	0	0	0	x	0	0	0	0	x	0	0	0	0	0	0	0	0	0	0	0	0
4	1	Orthopaedics	12	24h.post	Ortho	0	4	2	2	0	a	1	0	0	0	0	0	0	abcd	1	1	1	1	0	a	1	0	0	2	ac	1	0	1	0	x	0	0	0	0	0	2	0	0	0	0	0	0
4	1	Orthopaedics	13	24h.post	Ortho	0	3	2	1.4	0	a	1	0	0	0	0	0	0	abd	1	1	0	1	0	a	1	0	0	2	ac	1	0	1	0	x	0	0	0	0	0	2	0	0	0	x	0	0
4	1	Orthopaedics	14	24h.post	Ortho	0	4	2	1.1	1	e	0	0	0	0	1	0	1	b	0	1	0	0	0	a	1	0	0	0	x	0	0	0	0	x	0	0	0	0	0	2	0	0	0	x	0	0
4	1	Orthopaedics	15	24h.post	Ortho	0	3	1	0.2	0	ab	1	1	0	0	0	0	0	abcd	1	1	1	1	0	a	1	0	0	2	ac	1	0	1	0	x	0	0	0	0	0	2	0	0	0	1	0	0.2
4	1	Orthopaedics	16	24h.post	Ortho	0	1	1	0	0	a	1	0	0	0	0	0	0	acd	1	0	1	1	0	a	1	0	0	0	x	0	0	0	0	x	0	0	0	0	0	0	0	0	0	0	0	0
4	1	Orthopaedics	17	24h.post	Ortho	0	1	1	0.2	0	ab	1	1	0	0	0	0	0	bcd	0	1	1	1	0	a	1	0	0	0	x	0	0	0	0	x	0	0	0	0	0	0	0	0	0	0	0	0
4	1	Orthopaedics	18	24h.post	Ortho	1	6	3	5.1	1	e	0	0	0	0	1	0	0	ab	1	1	0	0	1	c	0	0	1	0	x	0	0	0	0	x	0	0	0	0	0	2	0	1	1	x	1	0.75
4	1	Orthopaedics	19	24h.post	Ortho	0	1	1	0	0	a	1	0	0	0	0	0	0	abc	1	1	1	0	0	a	1	0	0	0	x	0	0	0	0	x	0	0	0	0	0	0	0	0	0	0	0	0
4	1	Orthopaedics	20	24h.post	Ortho	1	5	2	5	0	a	1	0	0	0	0	0	0	cd	0	0	1	1	0	a	1	0	0	1	c	0	0	1	0	x	0	0	0	0	0	1	0	0	0	0	1	0.2
4	1	Orthopaedics	21	24h.post	Ortho	1	6	2	4.6	1	e	0	0	0	0	1	0	0	abc	1	1	1	0	0	a	1	0	0	2	ac	1	0	1	0	x	0	0	0	0	0	3	0	0	0	0	0	0
4	1	Orthopaedics	22	24h.post	Ortho	0	2	1	0.3	1	e	0	0	0	0	1	0	1	B	0	1	0	0	0	a	1	0	0	0	x	0	0	0	0	x	0	0	0	0	0	2	0	0	0	x	0	0
4	1	Orthopaedics	23	24h.post	Ortho	0	3	2	2.5	1	e	0	0	0	0	1	0	0	bc	0	1	1	0	1	c	0	0	1	0	x	0	0	0	0	x	0	0	0	0	0	2	0	0	1	1	1	0.6
4	1	Orthopaedics	24	24h.post	Ortho	0	5	2	1.5	1	e	0	0	0	0	1	0	0	abcd	1	1	1	1	1	c	0	0	1	2	Ac	1	0	1	1	d	0	0	0	1	0	5	0	0	0	0	1	0.2
4	1	Orthopaedics	25	24h.post	Ortho	0	4	2	1.6	0	ab	1	1	0	0	0	0	0	abc	1	1	1	0	0	a	1	0	0	1	c	0	0	1	1	d	0	0	0	1	0	2	0	0	0	0	0	0
4	1	Orthopaedics	26	24h.post	Ortho	1	4	2	2	0	ab	1	1	0	0	0	0	0	acd	1	0	1	1	0	a	1	0	0	2	ac	1	0	1	2	cd	0	0	1	1	0	4	0	0	0	0	1	0.2
4	1	Orthopaedics	27	24h.post	Ortho	0	2	1	0.3	0	a	1	0	0	0	0	0	0	bc	0	1	1	0	0	a	1	0	0	0	X	0	0	0	0	X	0	0	0	0	0	0	0	0	0	0	0	0
4	1	Orthopaedics	28	24h.post	Ortho	0	2	2	0.5	1	e	0	0	0	0	1	0	1	b	0	1	0	0	0	a	1	0	0	0	x	0	0	0	0	x	0	0	0	0	0	2	0	0	0	x	0	0
3	1	OVH	39	24h.post	OVH-Pla	1	8	4	7.9	2	de	0	0	0	1	1	2	2	x	0	0	0	0	2	bc	0	1	1	0	x	0	0	0	0	x	0	1	0	0	0	8	2	X	X	X	1	1.5
3	1	OVH	40	24h.post	OVH-Melox	1	5	2	4.8	1	c	0	0	1	0	0	0	0	bcd	0	1	1	1	2	bc	0	1	1	1	a	1	0	0	1	a	1	0	0	0	0	5	2	0	0	0	2	0.8
4	1	OVH	40	24h.post	OVH-Melox	0	5	2	0	2	ce	0	0	1	0	1	0	0	bcd	0	1	1	1	2	bc	0	1	1	1	a	1	0	0	0	x	0	0	0	0	0	5	2	0	0	x	2	1
4	1	OVH	39	24h.post	OVH-Pla	0	1	2	0.8	1	e	0	0	0	0	1	2	2	X	0	0	0	0	2	bc	0	1	1	0	X	0	0	0	0	x	0	0	0	0	0	7	2	X	X	X	1	1.5
1	2	OVH	40	24h.post	OVH-Melox	1	7	3	6.7	1	e	0	0	0	0	1	0	0	bcd	0	1	1	1	2	bc	0	1	1	1	a	1	0	0	0	X	0	0	0	0	0	4	2	0	X	X	2	1.33333
1	2	OVH	39	24h.post	OVH-Pla	1	9	4	9.1	2	de	0	0	0	1	1	2	2	X	0	0	0	0	2	bc	0	1	1	0	X	0	0	0	1	d	0	0	0	1	0	9	2	1	X	X	2	1.66667
2	2	OVH	40	24h.post	OVH-Melox	1	7	4	8.1	1	e	0	0	0	0	1	1	0	bcd	0	1	1	1	2	bc	0	1	1	1	a	1	0	0	0	x	0	0	0	0	0	5	2	0	x	x	2	1.33333
2	2	OVH	39	24h.post	OVH-Pla	1	10	4	10	2	de	0	0	0	1	1	2	2	x	0	0	0	0	2	bc	0	1	1	0	x	0	0	0	1	d	0	0	0	1	0	9	2	x	x	x	1	1.5
3	2	OVH	40	24h.post	OVH-Melox	1	7	3	6.2	2	de	0	0	0	1	1	2	0	bcd	0	1	1	1	1	b	0	1	0	0	x	0	0	0	0	x	0	0	0	0	0	5	2	0	0	0	0	0.4
3	2	OVH	39	24h.post	OVH-Pla	1	6	2	5.9	2	de	0	0	0	1	1	2	2	x	0	0	0	0	1	b	0	1	0	0	x	0	0	0	2	ae	1	0	0	0	1	9	2	0	0	0	0	0.4
4	2	OVH	39	24h.post	OVH-Pla	1	8	3	7	2	de	0	0	0	1	1	2	2	x	0	0	0	0	2	bc	0	1	1	0	x	0	0	0	0	x	0	0	0	0	0	8	2	x	x	x	1	1.5
4	2	OVH	40	24h.post	OVH-Melox	1	6	3	6.1	1	e	0	0	0	0	1	0	0	bcd	0	1	1	1	2	bc	0	1	1	1	a	1	0	0	0	x	0	0	0	0	0	4	2	1	1	x	2	1.5
1	1	OVH	41	24h.post	OVH-Melox	1	5	3	5.1	0	ab	1	1	0	0	0	0	0	abcd	1	1	1	1	2	bc	0	1	1	1	a	1	0	0	1	d	0	0	0	1	0	4	2	1	1	X	1	1.25
1	1	OVH	42	24h.post	OVH-Pla	1	5	3	5	1	c	0	0	1	0	0	0	0	bcd	0	1	1	1	0	a	1	0	0	2	ac	1	0	1	0	X	0	0	0	0	0	3	0	0	0	X	0	0
4	1	Orchiectomy	43	24h.post	ORC-Multi	1	7	3	5.6	1	e	0	0	0	0	1	0	0	cd	0	0	1	1	1	b	0	1	0	0	x	0	0	0	1	e	0	0	0	0	1	3	2	1	2	1	1	1.4
4	1	Orchiectomy	44	24h.post	ORC-Melox	1	5	2	3.7	2	de	0	0	0	1	1	0	0	ac	1	0	1	0	1	c	0	0	1	1	a	1	0	0	1	e	0	0	0	0	1	5	2	0	0	0	2	0.8
4	1	Orchiectomy	45	24h.post	ORC-Multi	0	2	1	0.6	0	ab	1	1	0	0	0	0	0	acd	1	0	1	1	0	a	1	0	0	0	x	0	0	0	0	x	0	0	0	0	0	0	0	0	1	0	1	0.4
4	1	Orchiectomy	46	24h.post	ORC-Melox	0	3	2	1.9	0	ab	1	1	0	0	0	0	0	cd	0	0	1	1	2	bc	0	1	1	1	a	1	0	0	0	x	0	0	0	0	0	3	1	1	1	x	1	1
4	1	Orchiectomy	47	24h.post	ORC-Melox	0	4	2	0.9	0	ab	1	1	0	0	0	0	0	acd	1	0	1	1	2	bc	0	1	1	1	b	0	1	0	0	x	0	0	0	0	0	3	1	0	0	x	1	0.5
4	1	Orchiectomy	48	24h.post	ORC-Multi	1	6	2	5	0	a	1	0	0	0	0	0	0	ad	1	0	0	1	1	c	0	0	1	1	a	1	0	0	1	e	0	0	0	0	1	3	0	1	0	x	1	0.5
4	1	Orchiectomy	49	24h.post	ORC-Melox	1	5	2	1.8	0	ab	1	1	0	0	0	0	0	acd	1	0	1	1	2	bc	0	1	1	0	x	0	0	0	1	e	0	0	0	0	1	3	1	1	0	x	1	0.75
4	1	Orchiectomy	50	24h.post	ORC-Multi	0	1	1	0	0	ab	1	1	0	0	0	0	0	acd	1	0	1	1	0	a	1	0	0	0	x	0	0	0	0	x	0	0	0	0	0	0	0	0	0	x	0	0
4	1	Orchiectomy	51	24h.post	ORC-Melox	0	1	1	0	0	ab	1	1	0	0	0	0	0	ac	1	0	1	0	0	a	1	0	0	0	x	0	0	0	0	x	0	0	0	0	0	0	0	0	0	x	0	0
4	1	Orchiectomy	52	24h.post	ORC-Melox	0	2	1	0.4	0	ab	1	1	0	0	0	0	0	ac	1	0	1	0	0	a	1	0	0	0	x	0	0	0	0	x	0	0	0	0	0	0	0	0	0	x	0	0
4	1	Orchiectomy	53	24h.post	ORC-Multi	0	1	1	0	0	ab	1	1	0	0	0	0	0	ac	1	0	1	0	0	a	1	0	0	0	x	0	0	0	0	x	0	0	0	0	0	0	0	0	0	x	0	0
4	1	Orchiectomy	54	24h.post	ORC-Multi	1	5	2	4.3	2	de	0	0	0	1	1	0	0	cd	0	0	1	1	1	b	0	1	0	1	a	1	0	0	1	e	0	0	0	0	1	5	2	1	1	x	1	1.25
4	1	Orchiectomy	55	24h.post	ORC-Multi	0	1	1	0	0	ab	1	1	0	0	0	0	0	acd	1	0	1	1	0	a	1	0	0	0	x	0	0	0	0	x	0	0	0	0	0	0	0	0	0	0	0	0
4	1	Orchiectomy	56	24h.post	ORC-Multi	0	4	2	1.1	0	ab	1	1	0	0	0	0	0	acd	1	0	1	1	0	a	1	0	0	1	a	1	0	0	0	x	0	0	0	0	0	1	0	0	1	0	0	0.2
4	1	Orchiectomy	57	24h.post	ORC-Melox	0	1	1	0	0	ab	1	1	0	0	0	0	0	ac	1	0	1	0	0	a	1	0	0	0	x	0	0	0	0	x	0	0	0	0	0	0	0	0	0	x	0	0
4	1	Orchiectomy	58	24h.post	ORC-Melox	0	2	2	1	0	ab	1	1	0	0	0	0	0	ac	1	0	1	0	0	a	1	0	0	1	a	1	0	0	0	x	0	0	0	0	0	1	0	0	0	x	1	0.25
4	2	Orthopaedics	1	Baseline	Ortho	0	4	2	2.5	1	e	0	0	0	0	1	0	1	d	0	0	0	1	1	c	0	0	1	1	a	1	0	0	0	x	0	0	0	0	0	4	0	x	x	x	2	1
4	2	Orthopaedics	2	Baseline	Ortho	0	2	1	0.2	1	e	0	0	0	0	1	0	1	b	0	1	0	0	0	a	1	0	0	0	x	0	0	0	0	x	0	0	0	0	0	2	1	0	0	x	0	0.25
4	2	Orthopaedics	3	Baseline	Ortho	0	1	1	0	1	e	0	0	0	0	1	0	0	bc	0	1	1	0	0	a	1	0	0	0	x	0	0	0	0	x	0	0	0	0	0	1	0	0	0	0	0	0
4	2	Orthopaedics	4	Baseline	Ortho	0	1	1	0	0	ab	1	1	0	0	0	0	0	abc	1	1	1	0	0	a	1	0	0	0	x	0	0	0	0	x	0	0	0	0	0	0	0	0	0	0	0	0
4	2	Orthopaedics	5	Baseline	Ortho	0	1	1	0	0	ab	1	1	0	0	0	0	0	ac	1	0	1	0	0	a	1	0	0	1	a	1	0	0	0	x	0	0	0	0	0	1	0	0	0	0	0	0
4	2	Orthopaedics	6	Baseline	Ortho	0	1	1	0	0	a	1	0	0	0	0	0	0	abcd	1	1	1	1	0	a	1	0	0	0	x	0	0	0	0	x	0	0	0	0	0	0	0	0	0	0	0	0
4	2	Orthopaedics	7	Baseline	Ortho	0	3	2	2.8	0	ab	1	1	0	0	0	0	0	abcd	1	1	1	1	1	c	0	0	1	1	a	1	0	0	0	x	0	0	0	0	0	2	0	0	0	0	0	0
4	2	Orthopaedics	8	Baseline	Ortho	0	1	1	0	0	ab	1	1	0	0	0	0	0	abc	1	1	1	0	0	a	1	0	0	0	x	0	0	0	0	x	0	0	0	0	0	0	0	0	0	0	0	0
4	2	Orthopaedics	9	Baseline	Ortho	0	1	1	0.3	1	e	0	0	0	0	1	0	0	abc	1	1	1	0	0	a	1	0	0	0	x	0	0	0	0	x	0	0	0	0	0	1	0	0	0	0	1	0.2
4	2	Orthopaedics	10	Baseline	Ortho	0	3	2	2.6	0	ab	1	1	0	0	0	0	0	cd	0	0	1	1	2	bc	0	1	1	0	x	0	0	0	0	x	0	0	0	0	0	2	1	0	0	x	1	0.5
4	2	Orthopaedics	11	Baseline	Ortho	0	1	1	0	0	ab	1	1	0	0	0	0	0	cd	0	0	1	1	0	a	1	0	0	0	x	0	0	0	0	x	0	0	0	0	0	0	0	0	0	0	0	0
4	2	Orthopaedics	12	Baseline	Ortho	0	1	1	1	0	ab	1	1	0	0	0	0	0	ab	1	1	0	0	0	a	1	0	0	0	x	0	0	0	0	x	0	0	0	0	0	0	0	0	0	0	0	0
4	2	Orthopaedics	13	Baseline	Ortho	0	1	1	0.3	0	a	1	0	0	0	0	0	0	abcd	1	1	1	1	0	a	1	0	0	0	x	0	0	0	0	x	0	0	0	0	0	0	0	0	0	0	1	0.2
4	2	Orthopaedics	14	Baseline	Ortho	0	1	2	3.2	0	ab	1	1	0	0	0	0	0	abc	1	1	1	0	0	a	1	0	0	0	x	0	0	0	0	x	0	0	0	0	0	0	1	0	0	x	1	0.5
4	2	Orthopaedics	15	Baseline	Ortho	0	1	1	0	1	e	0	0	0	0	1	0	0	bd	0	1	0	1	0	a	1	0	0	1	a	1	0	0	0	x	0	0	0	0	0	2	0	0	0	x	0	0
4	2	Orthopaedics	16	Baseline	Ortho	0	1	1	0	0	ab	1	1	0	0	0	0	0	abcd	1	1	1	1	0	a	1	0	0	1	a	1	0	0	0	x	0	0	0	0	0	1	0	0	0	x	0	0
4	2	Orthopaedics	17	Baseline	Ortho	0	1	1	0.5	0	a	1	0	0	0	0	0	0	abc	1	1	1	0	0	a	1	0	0	0	x	0	0	0	0	x	0	0	0	0	0	0	0	0	0	0	0	0
4	2	Orthopaedics	18	Baseline	Ortho	0	1	1	0.2	0	ab	1	1	0	0	0	0	0	ac	1	0	1	0	1	c	0	0	1	0	x	0	0	0	0	x	0	0	0	0	0	1	0	0	0	0	1	0.2
4	2	Orthopaedics	19	Baseline	Ortho	0	7	3	4.4	2	de	0	0	0	1	1	2	2	x	0	0	0	0	1	c	0	0	1	0	x	0	0	0	0	x	0	0	0	0	0	7	x	x	x	x	1	1
4	2	Orthopaedics	20	Baseline	Ortho	0	1	1	0	0	ab	1	1	0	0	0	0	0	cd	0	0	1	1	1	c	0	0	1	0	x	0	0	0	0	x	0	0	0	0	0	1	0	0	1	0	1	0.4
4	2	Orthopaedics	21	Baseline	Ortho	0	1	1	0	0	ab	1	1	0	0	0	0	0	abcd	1	1	1	1	0	a	1	0	0	0	x	0	0	0	0	x	0	0	0	0	0	0	0	0	0	0	0	0
4	2	Orthopaedics	22	Baseline	Ortho	0	1	1	0	0	a	1	0	0	0	0	0	0	bc	0	1	1	0	0	a	1	0	0	0	x	0	0	0	0	x	0	0	0	0	0	0	0	0	0	x	0	0
4	2	Orthopaedics	23	Baseline	Ortho	0	1	1	1	0	ab	1	1	0	0	0	0	0	abc	1	1	1	0	0	a	1	0	0	0	x	0	0	0	0	x	0	0	0	0	0	0	0	0	0	0	1	0.2
4	2	Orthopaedics	24	Baseline	Ortho	0	1	1	0	0	ab	1	1	0	0	0	0	0	abc	1	1	1	0	0	a	1	0	0	0	x	0	0	0	0	x	0	0	0	0	0	0	0	0	0	0	0	0
4	2	Orthopaedics	25	Baseline	Ortho	0	1	1	0	0	ab	1	1	0	0	0	0	0	abc	1	1	1	0	0	a	1	0	0	0	x	0	0	0	0	x	0	0	0	0	0	0	0	0	0	0	0	0
4	2	Orthopaedics	26	Baseline	Ortho	0	3	1	0.3	1	e	0	0	0	0	1	0	1	b	0	1	0	0	0	a	1	0	0	0	x	0	0	0	0	x	0	0	0	0	0	2	0	0	x	0	0	0
4	2	Orthopaedics	27	Baseline	Ortho	0	1	1	0	1	e	0	0	0	0	1	0	1	b	0	1	0	0	0	a	1	0	0	0	x	0	0	0	0	x	0	0	0	0	0	2	0	0	0	x	0	0
4	2	Orthopaedics	28	Baseline	Ortho	0	1	1	0.2	0	ab	1	1	0	0	0	0	0	abc	1	1	1	0	1	c	0	0	1	0	x	0	0	0	0	x	0	0	0	0	0	1	0	0	0	1	1	0.4
2	1	OVH	42	Baseline	OVH-Pla	1	6	3	5.5	2	ce	0	0	1	0	1	1	0	bd	0	1	0	1	1	b	0	1	0	1	c	0	0	1	0	x	0	0	0	0	0	5	2	2	0	x	0	1
2	1	OVH	41	Baseline	OVH-Melox	1	8	4	8.5	2	de	0	0	0	1	1	2	2	x	0	0	0	0	2	bc	0	1	1	0	x	0	0	0	1	c	0	0	1	0	0	9	2	2	x	x	2	2
3	1	OVH	41	Baseline	OVH-Melox	1	4	2	1.7	2	de	0	0	0	1	1	2	2	X	0	0	0	0	1	b	0	1	0	0	X	0	0	0	1	c	0	0	1	0	0	8	1	0	0	0	0	0.2
3	1	OVH	42	Baseline	OVH-Pla	0	1	1	0	1	e	0	0	0	0	1	0	0	bcd	0	1	1	1	1	b	0	1	0	0	X	0	0	0	0	X	0	0	0	0	0	2	1	0	0	0	0	0.2
4	1	OVH	41	Baseline	OVH-Melox	1	5	2	4.4	2	de	0	0	0	1	1	2	2	x	0	0	0	0	2	bc	0	1	1	0	x	0	0	0	1	e	0	0	0	0	1	9	2	x	x	x	2	2
4	1	OVH	42	Baseline	OVH-Pla	0	2	1	0.4	1	e	0	0	0	0	1	0	0	bd	0	1	0	1	1	b	0	1	0	0	x	0	0	0	0	x	0	0	0	0	0	2	2	0	1	x	0	0.75
1	2	OVH	41	Baseline	OVH-Melox	1	8	4	8.2	2	de	0	0	0	1	1	2	2	X	0	0	0	0	2	bc	0	1	1	0	X	0	0	0	0	X	0	0	0	0	0	8	2	0	X	X	1	1
1	2	OVH	42	Baseline	OVH-Pla	1	5	3	4.9	0	ab	1	1	0	0	0	0	0	bcd	0	1	1	1	1	b	0	1	0	1	c	0	0	1	1	a	1	0	0	0	0	3	2	0	0	X	1	0.75
2	2	OVH	41	Baseline	OVH-Melox	1	4	3	4.2	2	de	0	0	0	1	1	1	2	x	0	0	0	0	1	b	0	1	0	0	x	0	0	0	0	x	0	0	0	0	0	6	2	x	x	x	0	1
2	2	OVH	42	Baseline	OVH-Pla	0	2	2	0.1	1	e	0	0	0	0	1	1	0	acd	1	0	1	1	0	a	1	0	0	2	ac	1	0	1	0	x	0	0	0	0	0	4	2	0	0	x	0	0.5
3	2	OVH	42	Baseline	OVH-Pla	0	2	2	2.1	0	ab	1	1	0	0	0	0	0	bcd	0	1	1	1	1	b	0	1	0	0	x	0	0	0	1	e	0	0	0	0	1	2	1	0	0	0	0	0.2
3	2	OVH	41	Baseline	OVH-Melox	1	4	2	3.6	2	de	0	0	0	1	1	2	2	x	0	0	0	0	1	b	0	1	0	0	x	0	0	0	1	e	0	0	0	0	1	8	1	0	0	0	0	0.2
4	2	OVH	41	Baseline	OVH-Melox	1	8	3	8	2	de	0	0	0	1	1	2	2	x	0	0	0	0	2	bc	0	1	1	0	x	0	0	0	1	e	0	0	0	0	1	9	2	x	x	x	2	2
4	2	OVH	42	Baseline	OVH-Pla	0	3	1	1.5	1	e	0	0	0	0	1	0	0	bd	0	1	0	1	1	b	0	1	0	0	x	0	0	0	0	x	0	0	0	0	0	2	1	0	x	x	0	0.333333
4	2	Orchiectomy	43	Baseline	ORC-Multi	0	1	1	0	0	ab	1	1	0	0	0	0	0	ac	1	0	1	0	0	a	1	0	0	0	x	0	0	0	0	x	0	0	0	0	0	0	0	0	0	0	0	0
4	2	Orchiectomy	44	Baseline	ORC-Melox	0	4	2	4.7	1	e	0	0	0	0	1	0	0	acd	1	0	1	1	1	c	0	0	1	0	x	0	0	0	1	e	0	0	0	0	1	3	0	0	0	x	0	0
4	2	Orchiectomy	45	Baseline	ORC-Multi	0	1	1	0.3	0	ab	1	1	0	0	0	0	0	ac	1	0	1	0	0	a	1	0	0	0	x	0	0	0	0	X	0	0	0	0	0	0	0	0	0	1	0	0.2
4	2	Orchiectomy	46	Baseline	ORC-Melox	0	1	1	0	0	ab	1	1	0	0	0	0	0	acd	1	0	1	1	2	bc	0	1	1	0	x	0	0	0	0	x	0	0	0	0	0	2	1	1	1	x	1	1
4	2	Orchiectomy	47	Baseline	ORC-Melox	0	1	1	0	0	ab	1	1	0	0	0	0	0	acd	1	0	1	1	1	b	0	1	0	0	x	0	0	0	0	x	0	0	0	0	0	1	1	0	0	x	0	0.25
4	2	Orchiectomy	48	Baseline	ORC-Multi	0	3	1	0.4	1	e	0	0	0	0	1	0	0	acd	1	0	1	1	1	b	0	1	0	1	a	1	0	0	1	e	0	0	0	0	1	4	1	2	0	x	0	0.75
4	2	Orchiectomy	49	Baseline	ORC-Melox	0	1	1	0	0	ab	1	1	0	0	0	0	0	ac	1	0	1	0	1	c	0	0	1	0	x	0	0	0	0	x	0	0	0	0	0	1	0	0	0	x	0	0
4	2	Orchiectomy	50	Baseline	ORC-Multi	0	1	1	0.1	0	ab	1	1	0	0	0	0	0	ac	1	0	1	0	0	a	1	0	0	0	x	0	0	0	0	x	0	0	0	0	0	0	0	0	0	x	0	0
4	2	Orchiectomy	51	Baseline	ORC-Melox	1	7	3	7.1	2	de	0	0	0	1	1	1	2	x	0	0	0	0	2	bc	0	1	1	0	x	0	0	0	0	x	0	0	0	0	0	7	2	1	1	x	1	1.25
4	2	Orchiectomy	52	Baseline	ORC-Melox	0	1	1	0	0	ab	1	1	0	0	0	0	0	acd	1	0	1	1	0	a	1	0	0	0	x	0	0	0	0	x	0	0	0	0	0	0	0	0	0	0	0	0
4	2	Orchiectomy	53	Baseline	ORC-Multi	0	1	1	0	0	ab	1	1	0	0	0	0	1	c	0	0	1	0	0	a	1	0	0	0	x	0	0	0	0	x	0	0	0	0	0	1	0	0	0	0	0	0
4	2	Orchiectomy	54	Baseline	ORC-Multi	0	1	1	0	1	c	0	0	1	0	0	0	1	c	0	0	1	0	1	b	0	1	0	0	x	0	0	0	0	x	0	0	0	0	0	3	1	0	0	x	0	0.25
4	2	Orchiectomy	55	Baseline	ORC-Multi	0	1	1	0	0	ab	1	1	0	0	0	0	0	acd	1	0	1	1	0	a	1	0	0	0	x	0	0	0	0	x	0	0	0	0	0	0	0	0	0	0	0	0
4	2	Orchiectomy	56	Baseline	ORC-Multi	0	1	1	0	0	ab	1	1	0	0	0	0	0	cd	0	0	1	1	0	a	1	0	0	0	x	0	0	0	0	x	0	0	0	0	0	0	0	0	0	x	0	0
4	2	Orchiectomy	57	Baseline	ORC-Melox	0	1	1	0	0	ab	1	1	0	0	0	0	0	ac	1	0	1	0	0	a	1	0	0	0	x	0	0	0	0	x	0	0	0	0	0	0	0	0	0	x	0	0
4	2	Orchiectomy	58	Baseline	ORC-Melox	0	1	1	0.2	0	ab	1	1	0	0	0	0	1	c	0	0	1	0	0	a	1	0	0	0	x	0	0	0	1	e	0	0	0	0	1	2	0	0	0	x	0	0
4	2	Orthopaedics	1	Pain	Ortho	1	8	3	6.5	2	de	0	0	0	1	1	1	2	x	0	0	0	0	2	bc	0	1	1	1	c	0	0	1	2	ace	1	0	1	0	1	10	2	0	x	x	1	1
4	2	Orthopaedics	2	Pain	Ortho	1	7	3	7.2	2	de	0	0	0	1	1	2	2	x	0	0	0	0	1	b	0	1	0	0	x	0	0	0	2	ae	1	0	0	0	1	9	1	1	1	x	2	1.25
4	2	Orthopaedics	3	Pain	Ortho	1	6	3	5.7	1	e	0	0	0	0	1	0	0	bc	0	1	1	0	1	c	0	0	1	2	ac	1	0	1	0	x	0	0	0	0	0	4	0	0	0	0	1	0.2
4	2	Orthopaedics	4	Pain	Ortho	1	8	3	7.4	1	e	0	0	0	0	1	1	2	x	0	0	0	0	1	c	0	0	1	2	ac	1	0	1	0	x	0	0	0	0	0	7	0	0	0	0	0	0
4	2	Orthopaedics	5	Pain	Ortho	1	8	3	8	1	e	0	0	0	0	1	1	2	x	0	0	0	0	1	b	0	1	0	2	ac	1	0	1	0	x	0	0	0	0	0	7	x	x	x	x	1	1
4	2	Orthopaedics	6	Pain	Ortho	1	7	3	6.2	2	de	0	0	0	1	1	2	2	x	0	0	0	0	1	b	0	1	0	0	x	0	0	0	1	a	1	0	0	0	0	8	1	1	1	x	1	1
4	2	Orthopaedics	7	Pain	Ortho	1	7	3	6	2	de	0	0	0	1	1	1	1	a	1	0	0	0	1	b	0	1	0	2	ac	1	0	1	1	e	0	0	0	0	1	8	2	0	1	1	0	0.8
4	2	Orthopaedics	8	Pain	Ortho	1	8	3	8.5	2	de	0	0	0	1	1	2	2	x	0	0	0	0	2	bc	0	1	1	0	x	0	0	0	1	e	0	0	0	0	1	9	1	1	1	x	1	1
4	2	Orthopaedics	9	Pain	Ortho	1	8	3	6.6	2	de	0	0	0	1	1	2	2	x	0	0	0	0	1	b	0	1	0	0	x	0	0	0	2	ce	0	0	1	0	1	9	1	x	x	x	1	1
4	2	Orthopaedics	10	Pain	Ortho	1	8	3	8	2	de	0	0	0	1	1	1	2	x	0	0	0	0	2	bc	0	1	1	1	a	1	0	0	1	e	0	0	0	0	1	9	1	1	1	x	1	1
4	2	Orthopaedics	11	Pain	Ortho	1	8	3	6.1	1	e	0	0	0	0	1	0	1	d	0	0	0	1	1	c	0	0	1	2	ac	1	0	1	0	x	0	0	0	0	0	5	0	1	1	x	1	0.75
4	2	Orthopaedics	12	Pain	Ortho	1	7	3	6.6	2	de	0	0	0	1	1	2	2	x	0	0	0	0	2	bc	0	1	1	0	x	0	0	0	1	e	0	0	0	0	1	9	2	1	1	x	1	1.25
4	2	Orthopaedics	13	Pain	Ortho	1	8	3	7.1	2	de	0	0	0	1	1	2	2	x	0	0	0	0	1	b	0	1	0	1	c	0	0	1	1	c	0	0	1	0	0	9	2	1	1	x	0	1
4	2	Orthopaedics	14	Pain	Ortho	1	7	3	7.4	2	de	0	0	0	1	1	1	2	x	0	0	0	0	1	b	0	1	0	1	c	0	0	1	2	de	0	0	0	1	1	9	1	0	x	x	1	0.666667
4	2	Orthopaedics	15	Pain	Ortho	1	7	3	6.4	2	de	0	0	0	1	1	2	2	x	0	0	0	0	1	b	0	1	0	0	x	0	0	0	2	ae	1	0	0	0	1	9	2	1	1	x	0	1
4	2	Orthopaedics	16	Pain	Ortho	1	7	3	7.4	2	de	0	0	0	1	1	1	2	x	0	0	0	0	0	a	1	0	0	0	x	0	0	0	2	ae	1	0	0	0	1	7	0	1	1	x	1	0.75
4	2	Orthopaedics	17	Pain	Ortho	1	8	3	6.9	1	e	0	0	0	0	1	2	2	x	0	0	0	0	2	bc	0	1	1	2	ac	1	0	1	1	e	0	0	0	0	1	10	1	2	1	x	2	1.5
4	2	Orthopaedics	18	Pain	Ortho	1	8	3	7.6	2	de	0	0	0	1	1	2	2	x	0	0	0	0	2	bc	0	1	1	0	x	0	0	0	1	c	0	0	1	0	0	9	1	2	x	x	1	1.33333
4	2	Orthopaedics	19	Pain	Ortho	1	9	4	8.1	2	de	0	0	0	1	1	1	2	x	0	0	0	0	2	bc	0	1	1	2	ac	1	0	1	2	ce	0	0	1	0	1	11	2	2	x	x	1	1.66667
4	2	Orthopaedics	20	Pain	Ortho	1	9	4	8.9	1	e	0	0	0	0	1	1	2	x	0	0	0	0	2	bc	0	1	1	2	ac	1	0	1	1	e	0	0	0	0	1	9	2	1	1	x	1	1.25
4	2	Orthopaedics	21	Pain	Ortho	1	7	3	7.3	2	de	0	0	0	1	1	2	2	x	0	0	0	0	1	b	0	1	0	0	x	0	0	0	1	e	0	0	0	0	1	8	2	1	1	x	1	1.25
4	2	Orthopaedics	22	Pain	Ortho	1	8	3	6.3	2	de	0	0	0	1	1	2	2	x	0	0	0	0	1	b	0	1	0	1	c	0	0	1	2	ae	1	0	0	0	1	10	2	0	1	x	0	0.75
4	2	Orthopaedics	23	Pain	Ortho	1	4	2	1.8	1	e	0	0	0	0	1	1	1	b	0	1	0	0	2	bc	0	1	1	2	ac	1	0	1	1	e	0	0	0	0	1	8	0	0	0	0	1	0.2
4	2	Orthopaedics	24	Pain	Ortho	1	8	3	6.7	1	e	0	0	0	0	1	1	1	c	0	0	1	0	2	bc	0	1	1	2	ac	1	0	1	2	ae	1	0	0	0	1	9	1	1	1	1	1	1
4	2	Orthopaedics	25	Pain	Ortho	1	4	2	1.5	1	e	0	0	0	0	1	0	1	b	0	1	0	0	0	a	1	0	0	1	c	0	0	1	0	x	0	0	0	0	0	3	0	0	0	x	0	0
4	2	Orthopaedics	26	Pain	Ortho	1	8	3	7.5	2	de	0	0	0	1	1	2	2	x	0	0	0	0	2	bc	0	1	1	0	x	0	0	0	1	e	0	0	0	0	1	9	1	1	x	x	1	1
4	2	Orthopaedics	27	Pain	Ortho	1	5	2	3.4	1	e	0	0	0	0	1	0	0	abc	1	1	1	0	1	b	0	1	0	2	ac	1	0	1	1	d	0	0	0	1	0	5	0	0	0	0	0	0
4	2	Orthopaedics	28	Pain	Ortho	1	6	3	5.7	1	e	0	0	0	0	1	1	2	x	0	0	0	0	1	c	0	0	1	1	a	1	0	0	0	x	0	0	0	0	0	6	x	x	x	x	1	1
2	1	OVH	42	Pain	OVH-Pla	1	10	4	10	2	de	0	0	0	1	1	1	2	x	0	0	0	0	1	b	0	1	0	1	a	1	0	0	1	d	0	0	0	1	0	8	2	2	x	x	1	1.66667
2	1	OVH	41	Pain	OVH-Melox	1	9	4	9.3	2	cde	0	0	1	1	1	1	2	x	0	0	0	0	2	bc	0	1	1	1	a	1	0	0	2	cde	0	0	1	1	1	10	2	2	x	x	2	2
3	1	OVH	41	Pain	OVH-Melox	1	6	3	3.8	2	cde	0	0	1	1	1	1	2	X	0	0	0	0	1	b	0	1	0	1	a	1	0	0	1	D	0	0	0	1	0	8	1	0	X	X	0	0.333333
3	1	OVH	42	Pain	OVH-Pla	1	5	3	5	2	de	0	0	0	1	1	1	2	x	0	0	0	0	1	b	0	1	0	1	a	1	0	0	0	x	0	0	0	0	0	7	2	0	0	0	0	0.4
4	1	OVH	41	Pain	OVH-Melox	1	7	3	6.7	2	cde	0	0	1	1	1	1	2	x	0	0	0	0	2	bc	0	1	1	1	a	1	0	0	2	de	0	0	0	1	1	10	2	1	1	x	1	1.25
4	1	OVH	42	Pain	OVH-Pla	1	7	3	7	2	de	0	0	0	1	1	1	2	x	0	0	0	0	1	b	0	1	0	1	a	1	0	0	0	x	0	0	0	0	0	7	2	1	1	x	0	1
1	2	OVH	41	Pain	OVH-Melox	1	6	3	6.5	2	de	0	0	0	1	1	1	1	c	0	0	1	0	2	bc	0	1	1	1	a	1	0	0	2	de	0	0	0	1	1	9	2	0	X	X	1	1
1	2	OVH	42	Pain	OVH-Pla	1	8	4	7.7	1	e	0	0	0	0	1	1	2	X	0	0	0	0	1	b	0	1	0	1	a	1	0	0	1	c	0	0	1	0	0	7	2	0	X	X	1	1
2	2	OVH	41	Pain	OVH-Melox	1	9	4	8.6	2	ce	0	0	1	0	1	1	1	c	0	0	1	0	2	bc	0	1	1	1	a	1	0	0	2	de	0	0	0	1	1	9	2	2	x	x	1	1.66667
2	2	OVH	42	Pain	OVH-Pla	1	6	3	7	1	e	0	0	0	0	1	1	2	x	0	0	0	0	2	bc	0	1	1	1	a	1	0	0	0	x	0	0	0	0	0	7	2	0	x	x	0	0.666667
3	2	OVH	42	Pain	OVH-Pla	1	5	2	4.8	1	e	0	0	0	0	1	2	2	x	0	0	0	0	1	b	0	1	0	1	b	0	1	0	1	e	0	0	0	0	1	8	1	0	0	0	0	0.2
3	2	OVH	41	Pain	OVH-Melox	1	5	2	5.1	2	de	0	0	0	1	1	2	2	x	0	0	0	0	1	b	0	1	0	1	a	1	0	0	1	a	1	0	0	0	0	9	2	0	0	0	0	0.4
4	2	OVH	41	Pain	OVH-Melox	1	6	3	6.9	2	Ce	0	0	1	0	1	1	2	x	0	0	0	0	2	bc	0	1	1	1	a	1	0	0	2	de	0	0	0	1	1	10	1	1	x	x	1	1
4	2	OVH	42	Pain	OVH-Pla	1	8	3	6.8	2	de	0	0	0	1	1	1	2	x	0	0	0	0	1	b	0	1	0	1	a	1	0	0	0	x	0	0	0	0	0	7	2	1	1	x	0	1
4	2	Orchiectomy	43	Pain	ORC-Multi	1	7	3	5.7	1	e	0	0	0	0	1	0	1	d	0	0	0	1	2	bc	0	1	1	2	ab	1	1	0	1	e	0	0	0	0	1	7	1	0	1	1	1	0.8
4	2	Orchiectomy	44	Pain	ORC-Melox	1	6	3	5.6	2	de	0	0	0	1	1	1	2	x	0	0	0	0	2	bc	0	1	1	0	x	0	0	0	1	e	0	0	0	0	1	8	1	1	1	1	1	1
4	2	Orchiectomy	45	Pain	ORC-Multi	1	7	3	6	2	de	0	0	0	1	1	0	1	d	0	0	0	1	2	bc	0	1	1	1	a	1	0	0	1	e	0	0	0	0	1	7	2	0	X	1	2	1.25
4	2	Orchiectomy	46	Pain	ORC-Melox	1	8	3	6.9	2	de	0	0	0	1	1	0	1	d	0	0	0	1	2	bc	0	1	1	1	a	1	0	0	2	ce	0	0	1	0	1	8	1	1	2	x	1	1.25
4	2	Orchiectomy	47	Pain	ORC-Melox	1	7	3	6.1	2	de	0	0	0	1	1	2	2	x	0	0	0	0	2	bc	0	1	1	1	b	0	1	0	1	e	0	0	0	0	1	10	x	x	x	x	x	0
4	2	Orchiectomy	48	Pain	ORC-Multi	1	4	2	1.9	0	ab	1	1	0	0	0	0	0	cd	0	0	1	1	2	bc	0	1	1	2	ab	1	1	0	0	x	0	0	0	0	0	4	2	0	1	x	1	1
4	2	Orchiectomy	49	Pain	ORC-Melox	1	5	2	5.3	0	ab	1	1	0	0	0	0	0	cd	0	0	1	1	2	bc	0	1	1	1	a	1	0	0	1	e	0	0	0	0	1	4	1	0	0	x	1	0.5
4	2	Orchiectomy	50	Pain	ORC-Multi	0	1	1	0.4	0	ab	1	1	0	0	0	0	0	acd	1	0	1	1	1	c	0	0	1	1	a	1	0	0	0	x	0	0	0	0	0	2	0	0	x	x	0	0
4	2	Orchiectomy	51	Pain	ORC-Melox	1	7	3	7.4	1	e	0	0	0	0	1	0	0	ac	1	0	1	0	2	bc	0	1	1	2	ab	1	1	0	1	e	0	0	0	0	1	6	2	1	1	x	1	1.25
4	2	Orchiectomy	52	Pain	ORC-Melox	1	6	3	6.5	2	de	0	0	0	1	1	2	2	x	0	0	0	0	2	bc	0	1	1	0	x	0	0	0	2	ce	0	0	1	0	1	10	2	1	1	x	1	1.25
4	2	Orchiectomy	53	Pain	ORC-Multi	1	5	2	3.1	2	de	0	0	0	1	1	0	0	ad	1	0	0	1	2	bc	0	1	1	1	a	1	0	0	0	x	0	0	0	0	0	5	2	1	2	1	1	1.4
4	2	Orchiectomy	54	Pain	ORC-Multi	1	5	2	1.7	0	a	1	0	0	0	0	0	0	cd	0	0	1	1	2	bc	0	1	1	1	a	1	0	0	1	e	0	0	0	0	1	4	2	1	1	x	1	1.25
4	2	Orchiectomy	55	Pain	ORC-Multi	1	5	2	4.3	1	e	0	0	0	0	1	0	1	d	0	0	0	1	2	bc	0	1	1	0	x	0	0	0	1	e	0	0	0	0	1	5	2	0	x	x	2	1.33333
4	2	Orchiectomy	56	Pain	ORC-Multi	0	1	1	0	0	ab	1	1	0	0	0	0	0	ad	1	0	0	1	0	a	1	0	0	1	a	1	0	0	0	x	0	0	0	0	0	1	0	0	1	x	0	0.25
4	2	Orchiectomy	57	Pain	ORC-Melox	1	2	1	0.6	0	ab	1	1	0	0	0	0	0	cd	0	0	1	1	1	c	0	0	1	2	ac	1	0	1	0	x	0	0	0	0	0	3	0	0	0	x	1	0.25
4	2	Orchiectomy	58	Pain	ORC-Melox	1	7	3	5.9	1	c	0	0	1	0	0	0	0	cd	0	0	1	1	2	bc	0	1	1	2	ab	1	1	0	0	x	0	0	0	0	0	5	1	1	x	x	1	1
4	2	Orthopaedics	1	Analgesia	Ortho	1	8	3	6.7	2	de	0	0	0	1	1	2	2	x	0	0	0	0	2	bc	0	1	1	0	x	0	0	0	1	e	0	0	0	0	1	9	1	0	x	x	1	0.666667
4	2	Orthopaedics	2	Analgesia	Ortho	1	7	3	6.4	2	de	0	0	0	1	1	2	2	x	0	0	0	0	1	b	0	1	0	0	x	0	0	0	1	e	0	0	0	0	1	8	2	1	1	x	1	1.25
4	2	Orthopaedics	3	Analgesia	Ortho	1	6	3	6	1	e	0	0	0	0	1	0	0	abc	1	1	1	0	0	a	1	0	0	2	ac	1	0	1	2	ce	0	0	1	0	1	5	0	0	0	x	0	0
4	2	Orthopaedics	4	Analgesia	Ortho	1	8	3	7	2	de	0	0	0	1	1	1	2	x	0	0	0	0	2	bc	0	1	1	1	a	1	0	0	0	x	0	0	0	0	0	8	2	1	1	x	1	1.25
4	2	Orthopaedics	5	Analgesia	Ortho	1	7	3	6.4	2	de	0	0	0	1	1	2	2	x	0	0	0	0	1	b	0	1	0	0	x	0	0	0	1	e	0	1	0	0	1	8	1	1	x	x	0	0.666667
4	2	Orthopaedics	6	Analgesia	Ortho	1	7	3	5.6	1	e	0	0	0	0	1	2	2	x	0	0	0	0	1	b	0	1	0	1	c	0	0	1	0	x	0	0	0	0	0	7	1	1	2	x	0	1
4	2	Orthopaedics	7	Analgesia	Ortho	1	8	3	7.5	2	de	0	0	0	1	1	2	2	x	0	0	0	0	1	b	0	1	0	0	x	0	0	0	1	e	0	0	0	0	1	8	2	0	x	x	1	1
4	2	Orthopaedics	8	Analgesia	Ortho	1	4	2	7.4	2	de	0	0	0	1	1	2	2	x	0	0	0	0	2	bc	0	1	1	0	x	0	0	0	1	d	0	0	0	1	0	9	1	0	0	x	1	0.5
4	2	Orthopaedics	9	Analgesia	Ortho	1	7	3	6.3	2	de	0	0	0	1	1	2	2	x	0	0	0	0	1	b	0	1	0	0	x	0	0	0	0	x	0	0	0	0	0	7	2	0	x	x	0	0.666667
4	2	Orthopaedics	10	Analgesia	Ortho	1	6	2	5.5	2	de	0	0	0	1	1	2	2	x	0	0	0	0	1	c	0	0	1	0	x	0	0	0	0	x	0	0	0	0	0	7	1	0	0	X	1	0.5
4	2	Orthopaedics	11	Analgesia	Ortho	1	8	3	7.1	1	e	0	0	0	0	1	1	2	x	0	0	0	0	0	a	1	0	0	2	ac	1	0	1	0	x	0	0	0	0	0	6	x	x	x	x	0	0
4	2	Orthopaedics	12	Analgesia	Ortho	1	8	3	7.1	2	de	0	0	0	1	1	2	2	x	0	0	0	0	2	bc	0	1	1	1	c	0	0	1	1	c	0	0	1	0	0	10	1	1	x	x	1	1
4	2	Orthopaedics	13	Analgesia	Ortho	1	6	3	5.7	2	de	0	0	0	1	1	2	2	x	0	0	0	0	1	b	0	1	0	0	x	0	0	0	0	x	0	0	0	0	0	7	2	0	1	x	0	0.75
4	2	Orthopaedics	14	Analgesia	Ortho	1	6	2	5.4	2	de	0	0	0	1	1	1	1	c	0	0	1	0	2	bc	0	1	1	1	c	0	0	1	1	e	0	0	0	0	1	8	0	0	x	x	0	0
4	2	Orthopaedics	15	Analgesia	Ortho	1	6	3	5.5	2	de	0	0	0	1	1	2	2	x	0	0	0	0	1	b	0	1	0	0	x	0	0	0	0	x	0	0	0	0	0	7	2	0	0	x	0	0.5
4	2	Orthopaedics	16	Analgesia	Ortho	1	6	3	6.4	2	de	0	0	0	1	1	2	2	x	0	0	0	0	1	b	0	1	0	0	x	0	0	0	1	e	0	0	0	0	1	8	1	1	1	x	1	1
4	2	Orthopaedics	17	Analgesia	Ortho	1	6	3	5.9	1	e	0	0	0	0	1	2	2	x	0	0	0	0	2	bc	0	1	1	0	x	0	0	0	1	d	0	0	0	1	0	8	1	1	1	x	1	1
4	2	Orthopaedics	18	Analgesia	Ortho	1	5	2	4.6	1	e	0	0	0	0	1	0	0	abcd	1	1	1	1	1	c	0	0	1	2	ac	1	0	1	0	x	0	0	0	0	0	4	0	0	0	x	1	0.25
4	2	Orthopaedics	19	Analgesia	Ortho	1	6	3	5.4	2	de	0	0	0	1	1	2	2	x	0	0	0	0	2	bc	0	1	1	0	x	0	0	0	0	x	0	0	0	0	0	8	1	x	x	x	2	1.5
4	2	Orthopaedics	20	Analgesia	Ortho	1	7	3	8.9	1	e	0	0	0	0	1	0	1	d	0	0	0	1	1	c	0	0	1	2	ac	1	0	1	0	x	0	0	0	0	0	5	0	1	1	0	1	0.6
4	2	Orthopaedics	21	Analgesia	Ortho	1	9	3	9.5	2	de	0	0	0	1	1	2	2	x	0	0	0	0	1	b	0	1	0	0	x	0	0	0	1	c	0	0	1	0	0	8	2	1	1	x	1	1.25
4	2	Orthopaedics	22	Analgesia	Ortho	1	7	3	6.1	1	e	0	0	0	0	1	0	0	bcd	0	1	1	1	2	bc	0	1	1	2	ac	1	0	1	0	x	0	0	0	0	0	5	1	1	1	1	1	1
4	2	Orthopaedics	23	Analgesia	Ortho	1	1	2	1.5	1	e	0	0	0	0	1	0	1	d	0	0	0	1	0	a	1	0	0	2	ac	1	0	1	1	d	0	0	0	1	0	5	0	0	0	x	1	0.25
4	2	Orthopaedics	24	Analgesia	Ortho	1	8	3	7.1	2	de	0	0	0	1	1	2	1	c	0	0	1	0	1	b	0	1	0	0	x	0	0	0	1	e	0	0	0	0	1	7	2	1	1	x	0	1
4	2	Orthopaedics	25	Analgesia	Ortho	1	6	3	6	1	e	0	0	0	0	1	1	1	a	1	0	0	0	0	a	1	0	0	1	c	0	0	1	1	e	0	0	0	0	1	5	0	0	0	x	0	0
4	2	Orthopaedics	26	Analgesia	Ortho	0	1	1	0	0	ab	1	1	0	0	0	0	0	abc	1	1	1	0	0	a	1	0	0	0	x	0	0	0	0	x	0	0	0	0	0	0	0	0	0	0	0	0
4	2	Orthopaedics	27	Analgesia	Ortho	1	6	3	5.7	1	e	0	0	0	0	1	0	1	b	0	1	0	0	0	a	1	0	0	0	x	0	0	0	2	ce	0	0	1	0	1	4	0	1	0	0	0	0.2
4	2	Orthopaedics	28	Analgesia	Ortho	1	8	3	7.5	2	de	0	0	0	1	1	2	2	x	0	0	0	0	2	bc	0	1	1	0	x	0	0	0	0	x	0	0	0	0	0	8	1	1	1	x	1	1
4	2	Orthopaedics	1	24h.post	Ortho	0	3	2	1.5	1	e	0	0	0	0	1	0	0	cd	0	0	1	1	0	a	1	0	0	2	ac	1	0	1	0	x	0	0	0	0	0	3	1	0	0	0	1	0.4
4	2	Orthopaedics	2	24h.post	Ortho	1	5	2	2.5	1	e	0	0	0	0	1	1	0	bd	0	1	0	1	1	c	0	0	1	1	c	0	0	1	0	x	0	0	0	0	0	4	0	1	1	0	1	0.6
4	2	Orthopaedics	3	24h.post	Ortho	0	3	1	0.5	0	ab	1	1	0	0	0	0	0	abc	1	1	1	0	0	a	1	0	0	2	ac	1	0	1	0	x	0	0	0	0	0	2	0	0	0	0	0	0
4	2	Orthopaedics	4	24h.post	Ortho	0	3	1	0.3	0	a	1	0	0	0	0	0	0	acd	1	0	1	1	0	a	1	0	0	0	x	0	0	0	0	x	0	0	0	0	0	0	0	0	0	0	0	0
4	2	Orthopaedics	5	24h.post	Ortho	1	4	2	1.9	1	e	0	0	0	0	1	0	0	abc	1	1	1	0	0	a	1	0	0	1	c	0	0	1	0	x	0	0	0	0	0	2	0	0	0	0	0	0
4	2	Orthopaedics	6	24h.post	Ortho	0	2	1	0.3	0	ab	1	1	0	0	0	0	0	cd	0	0	1	1	0	a	1	0	0	0	x	0	0	0	0	x	0	0	0	0	0	0	0	0	0	0	0	0
4	2	Orthopaedics	7	24h.post	Ortho	1	4	2	6.1	0	ab	1	1	0	0	0	0	0	ad	1	0	0	1	1	c	0	0	1	2	ac	1	0	1	0	x	0	0	0	0	0	3	0	1	1	1	1	0.8
4	2	Orthopaedics	8	24h.post	Ortho	1	6	3	5	1	e	0	0	0	0	1	0	0	bd	0	1	0	1	2	bc	0	1	1	1	c	0	0	1	0	x	0	0	0	0	0	4	1	1	1	1	1	1
4	2	Orthopaedics	9	24h.post	Ortho	0	1	1	0.5	0	ab	1	1	0	0	0	0	0	abc	1	1	1	0	0	a	1	0	0	0	x	0	0	0	0	x	0	0	0	0	0	0	0	0	X	x	1	0.333333
4	2	Orthopaedics	10	24h.post	Ortho	1	7	3	7.3	1	e	0	0	0	0	1	0	0	bd	0	1	0	1	1	c	0	0	1	2	ac	1	0	1	0	x	0	0	0	0	0	4	0	0	0	x	1	0.25
4	2	Orthopaedics	11	24h.post	Ortho	0	1	1	0	0	a	1	0	0	0	0	0	0	bc	0	1	1	0	0	a	1	0	0	0	x	0	0	0	0	x	0	0	0	0	0	0	0	0	0	x	0	0
4	2	Orthopaedics	12	24h.post	Ortho	0	2	1	0.9	0	a	1	0	0	0	0	0	0	abcd	1	1	1	1	0	a	1	0	0	2	ac	1	0	1	0	x	0	0	0	0	0	2	0	0	x	0	0	0
4	2	Orthopaedics	13	24h.post	Ortho	1	6	3	5.2	0	a	1	0	0	0	0	0	0	bd	0	1	0	1	1	c	0	0	1	2	ac	1	0	1	1	e	0	0	0	0	1	4	0	0	1	0	1	0.4
4	2	Orthopaedics	14	24h.post	Ortho	0	1	1	0	0	ab	1	1	0	0	0	0	0	abc	1	1	1	0	0	a	1	0	0	0	x	0	0	0	0	x	0	0	0	0	0	0	0	0	0	0	0	0
4	2	Orthopaedics	15	24h.post	Ortho	0	3	2	0.3	0	ab	1	1	0	0	0	0	0	abcd	1	1	1	1	0	a	1	0	0	2	ac	1	0	1	0	x	0	0	0	0	0	2	0	0	1	0	0	0.2
4	2	Orthopaedics	16	24h.post	Ortho	0	1	1	0.2	0	a	1	0	0	0	0	0	0	acd	1	0	1	1	0	a	1	0	0	0	x	0	0	0	0	x	0	0	0	0	0	0	0	0	0	0	0	0
4	2	Orthopaedics	17	24h.post	Ortho	0	1	1	0.7	0	ab	1	1	0	0	0	0	0	bcd	0	1	1	1	0	a	1	0	0	0	x	0	0	0	0	x	0	0	0	0	0	0	0	0	x	x	0	0
4	2	Orthopaedics	18	24h.post	Ortho	0	3	2	0.4	1	e	0	0	0	0	1	0	0	ab	1	1	0	0	1	c	0	0	1	0	x	0	0	0	0	x	0	0	0	0	0	2	0	0	0	x	1	0.25
4	2	Orthopaedics	19	24h.post	Ortho	0	3	2	0.9	0	a	1	0	0	0	0	0	0	abc	1	1	1	0	0	a	1	0	0	0	x	0	0	0	0	x	0	0	0	0	0	0	0	0	0	0	0	0
4	2	Orthopaedics	20	24h.post	Ortho	1	4	2	1.2	0	ab	1	1	0	0	0	0	0	cd	0	0	1	1	0	a	1	0	0	1	c	0	0	1	0	x	0	0	0	0	0	1	0	0	0	0	0	0
4	2	Orthopaedics	21	24h.post	Ortho	1	4	2	1.4	1	e	0	0	0	0	1	0	0	abcd	1	1	1	1	0	a	1	0	0	1	a	1	0	0	0	x	0	0	0	0	0	2	0	0	0	0	0	0
4	2	Orthopaedics	22	24h.post	Ortho	0	3	1	0.6	1	e	0	0	0	0	1	0	1	b	0	1	0	0	0	a	1	0	0	0	x	0	0	0	0	x	0	0	0	0	0	2	0	0	x	x	0	0
4	2	Orthopaedics	23	24h.post	Ortho	0	2	1	0.6	0	a	1	0	0	0	0	0	0	bc	0	1	1	0	1	c	0	0	1	0	x	0	0	0	0	x	0	0	0	0	0	1	0	0	0	0	1	0.2
4	2	Orthopaedics	24	24h.post	Ortho	0	4	2	1	0	ab	1	1	0	0	0	0	0	abcd	1	1	1	1	0	a	1	0	0	2	ac	1	0	1	1	d	0	0	0	1	0	3	0	0	0	0	0	0
4	2	Orthopaedics	25	24h.post	Ortho	0	1	1	0.4	0	ab	1	1	0	0	0	0	0	abc	1	1	1	0	0	a	1	0	0	1	c	0	0	1	0	x	0	0	0	0	0	1	0	0	x	x	0	0
4	2	Orthopaedics	26	24h.post	Ortho	1	6	3	6	0	ab	1	1	0	0	0	0	0	ad	1	0	0	1	1	c	0	0	1	2	ac	1	0	1	2	de	0	0	0	1	1	5	0	0	0	1	1	0.4
4	2	Orthopaedics	27	24h.post	Ortho	0	3	1	0.3	0	ab	1	1	0	0	0	0	0	abc	1	1	1	0	0	a	1	0	0	0	x	0	0	0	0	x	0	0	0	0	0	0	0	0	0	0	0	0
4	2	Orthopaedics	28	24h.post	Ortho	0	3	2	1.4	1	e	0	0	0	0	1	0	1	b	0	1	0	0	0	a	1	0	0	0	x	0	0	0	0	x	0	0	0	0	0	2	1	1	0	1	0	0.6
2	1	OVH	42	24h.post	OVH-Pla	1	5	3	5	1	c	0	0	1	0	0	1	0	bc	0	1	1	0	0	a	1	0	0	1	a	1	0	0	0	x	0	0	0	0	0	3	0	2	x	x	0	0.666667
2	1	OVH	41	24h.post	OVH-Melox	1	7	3	6.1	1	c	0	0	1	0	0	1	0	acd	1	0	1	1	2	bc	0	1	1	1	b	0	1	0	0	x	0	1	0	0	0	5	2	2	2	x	2	2
3	1	OVH	41	24h.post	OVH-Melox	1	2	2	0.5	0	ab	1	1	0	0	0	0	0	abc	1	1	1	0	0	a	1	0	0	1	b	0	1	0	0	X	0	0	0	0	0	1	0	0	0	0	0	0
3	1	OVH	42	24h.post	OVH-Pla	1	3	2	3.4	2	ce	0	0	1	0	1	0	0	bc	0	1	1	0	0	a	1	0	0	1	a	1	0	0	0	x	0	0	0	0	0	3	0	0	0	0	0	0
4	1	OVH	41	24h.post	OVH-Melox	0	2	2	1.1	0	ab	1	1	0	0	0	0	0	abcd	1	1	1	1	0	a	1	0	0	0	x	0	0	0	1	d	0	0	0	1	0	1	0	0	0	X	1	0.25
4	1	OVH	42	24h.post	OVH-Pla	1	5	2	4	1	c	0	0	1	0	0	0	0	bc	0	1	1	0	0	a	1	0	0	1	a	1	0	0	0	x	0	0	0	0	0	2	0	0	0	x	0	0
1	2	OVH	41	24h.post	OVH-Melox	1	4	2	3.5	0	ab	1	1	0	0	0	0	0	abcd	1	1	1	1	1	b	0	1	0	1	a	1	0	0	1	d	0	0	0	1	0	3	2	0	1	X	1	1
1	2	OVH	42	24h.post	OVH-Pla	0	3	2	2.1	1	c	0	0	1	0	0	0	0	bcd	0	1	1	1	0	a	1	0	0	1	a	1	0	0	0	X	0	0	0	0	0	2	0	0	X	X	1	0.333333
2	2	OVH	41	24h.post	OVH-Melox	1	5	3	5.3	1	c	0	0	1	0	0	0	0	acd	1	0	1	1	2	bc	0	1	1	0	x	0	0	0	1	d	0	0	0	1	0	4	2	1	1	x	1	1.25
2	2	OVH	42	24h.post	OVH-Pla	1	5	3	5.4	1	c	0	0	1	0	0	0	0	bcd	0	1	1	1	0	a	1	0	0	1	a	1	0	0	0	x	0	0	0	0	0	2	0	1	1	x	0	0.5
3	2	OVH	42	24h.post	OVH-Pla	1	3	2	3.1	1	c	0	0	1	0	0	0	0	bcd	0	1	1	1	0	a	1	0	0	1	b	0	1	0	0	x	0	0	0	0	0	2	0	0	0	0	0	0
3	2	OVH	41	24h.post	OVH-Melox	0	1	1	0	0	ab	1	1	0	0	0	0	0	abcd	1	1	1	1	1	b	0	1	0	0	x	0	0	0	0	x	0	0	0	0	0	1	1	0	0	0	0	0.2
4	2	OVH	41	24h.post	OVH-Melox	0	1	1	0	0	ab	1	1	0	0	0	0	0	abcd	1	1	1	1	0	a	1	0	0	0	x	0	0	0	1	d	0	0	0	1	0	1	0	0	0	x	1	0.25
4	2	OVH	42	24h.post	OVH-Pla	1	4	2	3.5	1	c	0	0	1	0	0	0	0	bc	0	1	1	0	0	a	1	0	0	1	a	1	0	0	0	x	0	0	0	0	0	2	0	0	0	x	0	0
4	2	Orchiectomy	43	24h.post	ORC-Multi	1	4	2	2.1	1	e	0	0	0	0	1	0	0	cd	0	0	1	1	1	b	0	1	0	0	x	0	0	0	0	x	0	0	0	0	0	2	1	1	2	1	0	1
4	2	Orchiectomy	44	24h.post	ORC-Melox	1	6	3	5.1	2	de	0	0	0	1	1	0	0	cd	0	0	1	1	1	c	0	0	1	1	a	1	0	0	1	e	0	0	0	0	1	5	0	0	0	x	1	0.25
4	2	Orchiectomy	45	24h.post	ORC-Multi	0	1	1	0.5	0	ab	1	1	0	0	0	0	0	acd	1	0	1	1	0	a	1	0	0	0	X	0	0	0	0	X	0	0	0	0	0	0	0	0	0	0	0	0
4	2	Orchiectomy	46	24h.post	ORC-Melox	0	3	2	2.2	0	ab	1	1	0	0	0	0	0	cd	0	0	1	1	2	bc	0	1	1	1	a	1	0	0	0	x	0	0	0	0	0	3	1	1	1	x	1	1
4	2	Orchiectomy	47	24h.post	ORC-Melox	0	4	2	0.9	0	ab	1	1	0	0	0	0	0	acd	1	0	1	1	2	bc	0	1	1	0	x	0	0	0	0	x	0	0	0	0	0	2	1	0	0	x	1	0.5
4	2	Orchiectomy	48	24h.post	ORC-Multi	1	1	1	0.6	0	a	1	0	0	0	0	0	0	ad	1	0	0	1	2	bc	0	1	1	1	a	1	0	0	1	e	0	0	0	0	1	4	0	0	0	x	1	0.25
4	2	Orchiectomy	49	24h.post	ORC-Melox	0	2	2	1.5	0	ab	1	1	0	0	0	0	0	acd	1	0	1	1	2	bc	0	1	1	0	x	0	0	0	0	x	0	0	0	0	0	2	1	0	1	0	1	0.6
4	2	Orchiectomy	50	24h.post	ORC-Multi	0	1	1	0.3	0	ab	1	1	0	0	0	0	0	acd	1	0	1	1	0	a	1	0	0	0	x	0	0	0	0	x	0	0	0	0	0	0	0	0	0	x	0	0
4	2	Orchiectomy	51	24h.post	ORC-Melox	0	1	1	0	0	ab	1	1	0	0	0	0	0	ac	1	0	1	0	0	a	1	0	0	0	x	0	0	0	0	x	0	0	0	0	0	0	0	0	0	x	0	0
4	2	Orchiectomy	52	24h.post	ORC-Melox	0	1	1	0	0	ab	1	1	0	0	0	0	0	acd	1	0	1	1	0	a	1	0	0	0	x	0	0	0	0	x	0	0	0	0	0	0	0	0	0	0	0	0
4	2	Orchiectomy	53	24h.post	ORC-Multi	0	1	1	0	0	ab	1	1	0	0	0	0	0	ac	1	0	1	0	0	a	1	0	0	0	x	0	0	0	0	x	0	0	0	0	0	0	0	0	0	0	0	0
4	2	Orchiectomy	54	24h.post	ORC-Multi	1	5	2	1.3	2	de	0	0	0	1	1	0	0	cd	0	0	1	1	1	b	0	1	0	0	x	0	0	0	1	e	0	0	0	0	1	4	1	1	1	x	1	1
4	2	Orchiectomy	55	24h.post	ORC-Multi	0	1	1	0	0	ab	1	1	0	0	0	0	0	acd	1	0	1	1	0	a	1	0	0	1	c	0	0	1	0	x	0	0	0	0	0	1	0	0	0	x	0	0
4	2	Orchiectomy	56	24h.post	ORC-Multi	0	1	1	0	0	ab	1	1	0	0	0	0	0	acd	1	0	1	1	0	a	1	0	0	1	a	1	0	0	0	x	0	0	0	0	0	1	0	0	1	0	0	0.2
4	2	Orchiectomy	57	24h.post	ORC-Melox	0	1	1	0	0	ab	1	1	0	0	0	0	0	ac	1	0	1	0	0	a	1	0	0	0	x	0	0	0	0	x	0	0	0	0	0	0	0	0	0	0	0	0
4	2	Orchiectomy	58	24h.post	ORC-Melox	0	1	1	0	0	ab	1	1	0	0	0	0	0	ac	1	0	1	0	0	a	1	0	0	1	a	1	0	0	0	x	0	0	0	0	0	1	0	0	x	x	0	0
